# Supplementary material for: Effects of a blend of Saccharomyces cerevisiae-based direct-fed microbial and fermentation products on plasma carbonyl-metabolome and fecal bacterial community of beef steers
Source: J Anim Sci Biotechnol. 2020 Feb 17;11:14. doi: 10.1186/s40104-019-0419-5 (PMC7025411; doi:10.1186/s40104-019-0419-5)
Supplement: Supplementary file 4 — Additional file 4: Table S3. List of peak pairs detected from CIL LC-MS measurement of the samples. [file 40104_2019_419_MOESM4_ESM.xlsx]

## Sheet: Supplemental Table 2
Table S3. List of peak pairs detected from CIL LC-MS measurement of the samples (experimental data with imputated value). Note that in "Peak Pair Information" section, column "No." shows individual peak pair number coded from the LC-MS experiment. Column "RT (s)" shows the retention time of the peak pair detected in sec. Column "Normalized RT (s)" shows the corrected retention time of the peak pa…
Peak Pair Information									Identification Level	Tier 1 - Positive Identification (CIL Library)				Tier 2- High Confidence Putative Identification (LI Library)				Tier 3 - Putative Identification (MyCompoundID Library)			Missing Ratio	IsoMS_results_101C_31_01_4611_Spectrum.csv	IsoMS_results_102C_60_01_4634_Spectrum.csv	IsoMS_results_105C_32_01_4612_Spectrum.csv	IsoMS_results_107C_47_01_4626_Spectrum.csv	IsoMS_results_10C_70_01_4642_Spectrum.csv	IsoMS_results_110C_22_01_4604_Spectrum.csv	IsoMS_results_112C_43_01_4618_Spectrum.csv	IsoMS_results_113C_56_01_4630_Spectrum.csv	IsoMS_results_115C_59_01_4633_Spectrum.csv	IsoMS_results_116C_35_01_4616_Spectrum.csv	IsoMS_results_11C_34_01_4615_Spectrum.csv	IsoMS_results_121C_8_01_4595_Spectrum.csv	IsoMS_results_124C_24_01_4610_Spectrum.csv	IsoMS_results_126C_46_01_4624_Spectrum.csv	IsoMS_results_130C_58_01_4632_Spectrum.csv	IsoMS_results_131C_72_01_4645_Spectrum.csv	IsoMS_results_134C_23_01_4609_Spectrum.csv	IsoMS_results_13C_10_01_4597_Spectrum.csv	IsoMS_results_14C_69_01_4641_Spectrum.csv	IsoMS_results_15C_57_01_4631_Spectrum.csv	IsoMS_results_17C_55_01_4628_Spectrum.csv	IsoMS_results_18C_33_01_4613_Spectrum.csv	IsoMS_results_22C_45_01_4625_Spectrum.csv	IsoMS_results_23C_11_01_4598_Spectrum.csv	IsoMS_results_24C_7_01_4594_Spectrum.csv	IsoMS_results_26C_67_01_4639_Spectrum.csv	IsoMS_results_29C_36_01_4617_Spectrum.csv	IsoMS_results_30C_79_01_4646_Spectrum.csv
No	RT (s)	Normalized RT (s)	m/z_light	m/z_heavy	Neutral Mass (Da)	Intensity	nCharge	nTag		HMDB No.	Compound	Mass Error (ppm)	RT Error (s)	LI Library No.	Compound	Mass Error (ppm)	RT Error (s)	Zero-reaction	One-reaction	Two-reaction		CON	CON	CON	PROB	PROB	PROB	PROB	PROB	PROB	CON	PROB	CON	PROB	CON	CON	PROB	CON	CON	PROB	PROB	CON	PROB	PROB	CON	CON	CON	CON	CON
10	122.8	199	880.034	882.04	631.949	14363.8	1	1	Tier 3 only two-reaction									0	0	6	0.2727	0.7129	0.6314	0.32	0.7433	0.976	0.902	0.7474	1.086	1.021	0.987	0.6954	0.191	0.8103	0.341	0.77	1.426	1.234	0.287	1.186	1.436	0.784	0.9261	1.114	0.661	0.428	0.344	0.238	0.314
11	122.8	199	540.1	542.106	292.014	81924.5	1	1	Tier 3 one-reaction									0	2	68	0.1818	0.7418	0.205	0.282	0.7733	1.069	1.094	0.7776	1.199	1.044	1.112	1.139	0.247	1.334	0.323	0.856	1.486	1.293	0.227	1.226	1.314	0.904	0.9635	0.964	0.662	0.459	0.319	0.207	0.284
12	122.8	199	812.047	814.053	563.962	29497.5	1	1	Tier 3 only two-reaction									0	0	17	0.25	0.7017	0.6214	0.284	0.7315	1.104	1.098	0.7356	1.008	1.066	1.015	0.6074	0.243	0.7975	0.33	0.726	1.447	1.168	0.249	1.011	1.371	0.871	0.9114	0.963	0.72	0.537	0.307	0.181	0.262
13	122.8	199	676.073	678.08	427.988	76753.1	1	1	Tier 3 only two-reaction									0	0	77	0.2045	0.7349	0.6509	0.306	0.7662	1.115	1.082	0.7704	1.115	1	1.04	1.123	0.218	1.107	0.299	0.934	1.484	1.126	0.219	1.235	1.173	0.823	0.9546	1.039	0.682	0.455	0.342	0.201	0.243
14	122.9	199.1	744.06	746.067	495.975	59630.6	1	1	Tier 3 only two-reaction									0	0	6	0.2273	0.7045	0.624	0.296	0.7345	1.01	1.122	0.7385	1.153	0.932	0.949	1.102	0.254	0.8091	0.3	0.776	1.428	1.238	0.229	1.163	1.244	0.821	0.9151	1.064	0.683	0.461	0.31	0.207	0.261
16	123.2	199.3	608.087	610.093	360.001	69041.1	1	1	Tier 3 only two-reaction									0	0	51	0.1818	0.7241	0.271	0.268	0.7549	1.039	1.175	0.7591	1.133	0.984	1.07	1.102	0.242	1.152	0.312	0.921	1.388	1.128	0.222	1.174	1.312	0.779	0.9406	0.934	0.631	0.517	0.328	0.205	0.251
18	123.3	199.5	600.063	602.07	351.978	12662	1	1	Tier 3 one-reaction									0	2	29	0.2273	0.9025	1.126	1.14	0.9409	0.461	0.699	0.9461	0.528	0.771	0.866	0.8803	1.249	1.0258	1.43	0.812	0.712	0.755	1.279	0.515	0.789	0.624	1.1723	0.712	0.904	0.982	1.559	1.093	0.866
19	123.3	199.5	666.045	668.051	417.96	9540	1	1	Tier 3 only two-reaction									0	0	23	0.2727	0.6649	0.5889	0.488	0.6932	0.803	1.054	0.697	0.887	1.026	0.859	0.6485	0.324	0.7557	0.368	0.81	1.099	0.866	0.239	0.863	1.06	0.639	0.8636	1.048	0.598	0.62	0.367	0.238	0.272
20	123.4	199.6	518.117	520.124	270.032	10129	1	1	Tier 3 one-reaction									0	5	136	0.2273	0.7969	0.228	0.292	0.8308	1.057	1.15	0.8354	1.231	1.022	1.055	0.951	0.387	1.0469	0.375	0.988	1.59	1.183	0.245	1.278	1.433	0.848	1.0351	1.205	0.753	0.553	0.377	0.284	0.3
21	123.5	199.7	672.063	676.073	176.899	10946	1	2	Tier 3 only two-reaction									0	0	6	0.25	0.254	0.2249	0.43	0.2648	0.153	0.153	0.2662	0.104	0.158	0.251	0.0968	0.559	0.1128	0.364	0.166	0.177	0.187	0.433	0.116	0.173	0.165	0.3299	0.157	0.188	0.329	0.405	0.44	0.323
22	123.5	199.7	472.112	474.119	224.027	110287	1	1	Tier 3 one-reaction									0	4	66	0.1818	0.7375	0.195	0.324	0.7689	1.145	1.143	0.7731	1.113	1	1.049	1.125	0.261	1.014	0.295	0.999	1.397	1.24	0.222	1.205	1.316	0.826	0.958	1.098	0.721	0.583	0.315	0.191	0.251
24	123.6	199.8	604.076	608.087	108.913	28385.5	1	2	Unidentified												0.2273	0.3028	1.513	0.413	0.3157	0.233	0.132	0.3174	0.069	0.155	0.477	0.1013	0.37	0.1181	0.368	0.14	0.165	0.119	0.453	0.086	0.102	0.121	0.3933	0.151	0.428	0.291	0.38	0.494	0.3
26	123.7	199.9	580.087	582.093	332.002	11857.4	1	1	Tier 3 only two-reaction									0	0	45	0.2273	0.6715	0.216	0.39	0.7	0.903	0.925	0.7039	1.005	0.898	0.979	0.6549	0.342	0.7632	0.347	0.867	1.358	1.077	0.272	1.1	1.081	0.812	0.8722	0.842	0.698	0.521	0.4	0.263	0.295
28	123.7	199.9	598.057	600.062	349.972	11303.3	1	1	Tier 3 one-reaction									0	1	21	0.25	0.6777	0.3203	0.377	0.7065	1.196	0.925	0.7104	1.026	0.85	0.886	0.661	0.404	0.7703	0.601	0.673	1.235	0.962	0.385	1.063	0.966	0.725	0.8803	0.741	0.637	0.561	0.302	0.254	0.31
38	124.7	200.9	570.079	572.087	321.994	5703	1	1	Tier 3 one-reaction									0	1	54	0.2727	0.7167	0.231	0.324	0.7472	1.053	1.156	0.7513	0.985	0.981	0.979	0.699	0.287	0.8146	0.378	0.852	1.168	1.226	0.2287	0.941	1.315	0.828	0.931	0.828	0.738	0.548	0.37	0.261	0.281
40	124.7	200.9	508.089	510.094	260.003	22310.4	1	1	Tier 3 one-reaction									0	1	28	0.1818	0.613	0.168	0.307	0.6391	0.775	0.916	0.6426	0.945	0.88	0.855	1.201	0.25	0.748	0.283	0.771	1.224	0.994	0.224	0.796	1.049	0.716	0.7963	0.909	0.541	0.448	0.371	0.184	0.227
42	124.8	201	528.072	530.076	279.987	5459.2	1	1	Tier 3 one-reaction									0	2	50	0.25	0.6767	0.314	0.353	0.7055	0.98	0.907	0.7094	0.814	1.005	1.066	0.6601	0.505	0.7692	0.354	0.786	1.121	1.149	0.408	0.916	0.924	0.655	0.8791	0.863	0.693	0.419	0.673	0.319	0.29
47	125.5	201.6	520.08	522.085	271.995	6625	1	1	Tier 3 one-reaction									0	8	125	0.2045	0.6821	0.371	0.357	0.7111	0.967	0.972	0.715	0.961	0.918	1.149	1.009	0.326	0.8047	0.373	0.865	1.098	1.087	0.296	0.927	1.151	0.745	0.886	0.892	0.644	0.522	0.383	0.294	0.306
51	125.8	202	504.077	508.089	8.9134	3800	1	2	Unidentified												0.25	0.8305	0.645	0.733	0.8658	0.693	0.847	0.8706	0.619	0.86	1.027	0.9748	0.746	1.136	1.091	0.893	0.825	0.783	0.736	0.84	0.724	0.885	1.0788	0.785	1.099	0.75	1.007	0.99	0.866
53	126	202.2	590.201	592.208	342.116	9003.5	1	1	Tier 3 zero-reaction									13	50	637	0.3409	0.986	0.851	1.126	0.422	0.3648	0.3831	0.425	0.7209	0.4242	0.941	0.37	0.891	0.452	1.1	0.3831	0.4601	0.9067	0.923	0.3749	0.4224	0.3411	0.372	0.3811	0.643	1.039	1.205	0.683	0.697
56	126.3	202.5	428.148	430.155	180.063	2.20707e+06	1	1	Tier 3 zero-reaction									14	77	504	0.1818	0.968	0.178	0.276	0.6851	1.2	1.16	0.9145	1.178	1.072	1.034	1.189	0.23	1.281	0.279	0.874	1.471	1.244	0.216	1.25	1.3	0.853	1.154	1.108	0.722	0.491	0.298	0.186	0.231
57	126.7	202.9	444.144	446.15	196.059	6380.67	1	1	Tier 3 zero-reaction									8	47	529	0.2273	0.82	0.3685	0.626	1.164	0.9179	1.218	1.02	1.229	1.109	1.3	1.31	0.6182	1.188	0.49	0.957	1.324	1.455	0.3734	1.001	1.378	1.173	1.458	1.026	0.9953	0.6935	0.472	0.689	0.8001
62	128	204.2	398.126	400.133	150.041	14754.7	1	1	Tier 3 one-reaction									0	1	15	0.1364	1	0.938	1.028	0.3364	0.438	0.531	0.533	0.58	0.422	0.748	0.425	0.988	0.476	1.445	0.3299	0.561	0.339	1.24	0.494	0.453	0.291	0.523	0.513	0.827	0.986	1.377	0.932	1.094
63	134.1	210.3	518.044	520.049	269.959	3322	1	1	Tier 3 only two-reaction									0	0	20	0.1818	0.6366	0.223	0.312	0.6637	0.85	0.912	0.6673	0.891	0.885	0.904	0.935	0.362	0.693	0.312	0.757	1.168	0.969	0.264	0.92	1.081	0.728	0.8269	0.844	0.663	0.463	0.374	0.266	0.274
64	136.3	212.5	554.021	556.022	305.935	4506	1	1	Tier 3 one-reaction									0	1	7	0.1818	0.581	0.284	0.361	0.6057	0.706	0.76	0.609	0.748	0.749	0.776	0.944	0.41	1.011	0.296	0.65	1	0.876	0.294	0.752	0.84	0.682	0.7547	0.697	0.559	0.45	0.399	0.266	0.261
67	147.5	223.7	773.151	775.157	525.066	8210	1	1	Tier 3 one-reaction									0	1	107	0.25	0.6992	0.247	0.307	0.7289	1.02	0.989	0.7329	1.063	0.997	1.07	0.263	0.303	0.3065	0.345	0.828	1.272	1.106	0.254	0.983	1.154	0.755	0.9082	0.989	0.72	0.628	0.386	0.274	0.263
68	148.7	224.9	590.202	592.208	342.116	11941	1	1	Tier 3 zero-reaction									13	50	637	0.3182	1.004	0.616	1.22	0.438	0.1704	0.179	0.388	0.7109	0.1982	0.943	0.371	0.864	0.449	0.973	0.7652	0.215	0.8941	0.91	0.1751	0.1973	0.1594	0.412	0.1781	0.499	1.027	1.207	0.714	0.737
70	150.2	226.4	512.1	514.109	264.015	2864	1	1	Tier 3 one-reaction									0	8	126	0.1818	0.7918	0.29	0.362	0.8255	1.15	1.186	0.83	1.194	1.073	1.161	1.067	0.338	1.095	0.368	0.925	1.514	1.243	0.34	1.273	1.327	0.931	1.0285	1.062	0.744	0.554	0.443	0.272	0.297
71	150.9	227.1	428.148	430.154	180.063	1.79421e+06	1	1	Tier 3 zero-reaction									14	77	508	0.1591	0.8819	0.178	0.271	0.743	1.2	1.163	0.931	1.184	1.076	1.034	1.196	0.235	1.276	0.276	0.884	1.475	1.235	0.221	1.251	1.293	0.863	1.154	1.112	0.722	0.49	0.3	0.185	0.233
72	152.8	229	398.126	400.133	150.041	17850.6	1	1	Tier 3 one-reaction									0	1	14	0.1136	1.02	0.92	1.028	0.6053	0.443	0.525	0.536	0.587	0.421	0.743	0.449	0.979	0.481	1.467	0.081	0.564	0.342	1.252	0.481	0.471	0.285	0.578	0.499	0.824	0.99	1.417	0.928	1.079
83	198.7	274.9	398.126	400.133	150.041	17443.4	1	1	Tier 3 one-reaction									0	1	14	0.1136	0.998	0.921	1.018	0.6741	0.431	0.549	0.442	0.591	0.41	0.738	0.431	0.95	0.496	1.517	0.065	0.538	0.324	1.21	0.496	0.46	0.282	0.503	0.485	0.813	0.943	1.422	0.928	1.033
85	212.8	289	428.147	430.154	180.062	1984542	1	1	Tier 3 zero-reaction									14	77	502	0.1136	0.649	0.177	0.271	0.7235	1.204	1.152	1.003	1.186	1.074	1.03	1.187	0.24	1.295	0.276	0.905	1.466	1.245	0.214	1.244	1.293	0.903	1.498	1.089	0.706	0.486	0.289	0.182	0.23
94	222.3	298.5	444.142	446.149	196.057	9221	1	1	Tier 3 zero-reaction									3	33	358	0	0.789	0.306	0.538	1.102	1.252	1.129	1.056	1.241	1.192	1.462	1.351	0.55	1.224	0.682	1.445	1.488	1.334	0.515	1.316	1.285	1.26	1.406	1.118	1.046	0.726	0.403	0.475	0.509
96	225.9	302	590.201	592.208	342.115	7500	1	1	Tier 3 zero-reaction									13	48	619	0.0909	1.009	0.681	1.298	0.463	0.369	0.464	0.381	0.512	0.358	0.85	0.521	0.841	0.57	1.111	0.4651	0.4794	0.239	0.939	0.378	0.348	0.283	0.359	0.4627	0.654	1.164	1.317	0.765	0.767
99	232.9	307.6	398.127	400.134	150.042	45689	1	1	Tier 3 one-reaction									0	6	144	0.0227	0.96	0.917	0.992	0.555	0.425	0.547	0.464	0.58	0.416	0.753	0.461	0.952	0.512	1.487	0.054	0.566	0.329	1.206	0.482	0.461	0.283	0.423	0.501	0.795	0.954	1.436	0.92	1.042
106	242.1	313.1	444.144	446.15	196.058	13413	1	1	Tier 3 zero-reaction									8	47	528	0.0227	0.817	0.4092	0.582	1.234	1.238	1.213	1.088	1.216	1.31	1.591	1.368	0.626	1.192	0.591	1.672	1.474	1.645	0.671	1.269	1.423	1.401	1.346	1.183	1.211	0.735	1.049	0.553	0.645
109	246.7	315.9	428.147	430.154	180.062	5.19848e+06	1	1	Tier 3 zero-reaction									14	77	503	0.1136	0.643	0.174	0.272	0.688	1.198	1.137	0.98	1.175	1.057	1.033	1.18	0.236	1.258	0.281	0.913	1.446	1.247	0.214	1.247	1.288	0.918	1.54	1.076	0.708	0.483	0.287	0.184	0.235
112	248.7	317.1	590.201	592.208	342.116	19008.2	1	1	Tier 3 zero-reaction									13	50	640	0.0227	1.033	0.687	1.306	0.48	0.367	0.37	0.375	0.525	0.308	0.816	0.284	0.851	0.417	1.139	0.0451	0.472	0.22	0.889	0.357	0.323	0.252	0.364	0.357	0.633	1.2	1.278	0.786	0.74
118	257.7	322.5	398.126	400.133	150.041	65357.1	1	1	Tier 3 one-reaction									0	1	15	0	0.963	0.902	0.977	0.555	0.424	0.538	0.471	0.572	0.412	0.756	0.455	0.948	0.51	1.489	0.055	0.551	0.327	1.184	0.477	0.455	0.282	0.42	0.491	0.778	0.966	1.434	0.892	1.034
122	261.1	324.5	540.176	542.181	292.091	23006.7	1	1	Tier 3 one-reaction									0	7	348	0	1.234	0.372	0.32	0.799	0.995	1.109	1.197	0.961	1.353	1.178	1.364	0.359	1.245	0.384	2.236	1.109	1.513	0.354	1.063	1.235	0.741	0.957	1.044	1.277	0.443	0.322	0.362	0.295
123	265.1	326.9	593.086	595.093	345.001	14762	1	1	Tier 3 one-reaction									0	1	59	0	1.458	0.379	0.34	0.918	1.141	1.186	1.405	1.014	1.422	1.199	1.462	0.356	1.325	0.368	2.31	1.228	1.586	0.398	1.146	1.338	0.8	1.108	1.129	1.385	0.446	0.311	0.373	0.295
129	269.5	329.5	428.149	430.156	180.064	5225435	1	1	Tier 1	HMDB00143	Galactose	0.77	29.3								0.0455	0.642	0.172	0.27	1.127	1.198	1.131	0.973	1.168	1.059	1.036	1.1227	0.23	1.244	0.285	0.915	1.432	1.248	0.211	1.239	1.286	0.911	1.547	1.079	0.705	0.482	0.291	0.185	0.235
139	278	334.6	444.144	446.15	196.058	54562.7	1	1	Tier 3 zero-reaction									8	47	528	0.0227	0.945	0.3611	0.504	1.35	1.208	1.302	1.193	1.506	1.112	1.547	1.474	0.365	1.265	0.517	1.66	1.631	1.631	0.454	1.435	1.46	1.402	1.473	1.134	1.044	0.692	0.545	0.334	0.397
140	278.8	335.1	338.08	340.087	89.9952	15602.3	1	1	Tier 3 zero-reaction									1	3	215	0.2045	0.8064	0.466	0.2516	0.941	1.287	1.09	0.895	0.957	2.202	0.911	1.711	0.366	9.6819	0.604	1.162	1.239	1.212	0.457	1.253	1.305	0.984	1.38	0.945	1.311	0.717	0.2708	0.522	0.2107
145	283.3	337.8	362.154	364.16	114.069	23499	1	1	Tier 3 zero-reaction									3	42	472	0.4545	1.053	0.908	0.751	0.8609	0.5598	3.528	0.981	0.8726	1.0399	0.802	0.995	0.943	1.044	0.853	0.825	1.128	0.979	1.125	0.919	1.0356	0.655	0.8874	1.03	0.6126	0.9705	0.886	0.882	0.928
147	285.1	338.9	540.175	542.181	292.09	16856.6	1	1	Tier 3 one-reaction									0	7	346	0	1.199	0.341	0.318	0.777	0.964	1.067	1.231	0.894	1.281	1.116	1.314	0.303	1.201	0.368	2.249	1.074	1.466	0.335	0.998	1.251	0.733	0.997	1.015	1.209	0.426	0.307	0.343	0.276
152	290.3	342	621.222	623.229	373.137	35380	1	1	Tier 3 one-reaction									0	13	267	0.3636	0.61	0.4534	0.5033	1.094	0.898	1.044	0.917	1.107	0.968	1.099	1.114	0.4617	1.129	0.4802	0.83	6.0694	1.258	0.4594	1.065	1.253	0.876	1.458	0.992	0.704	0.5409	0.5418	0.4548	0.4216
156	291.5	342.7	590.201	592.207	342.115	61985.7	1	1	Tier 1	HMDB00186	Lactose	1.17	8.9								0	0.919	0.747	1.254	0.45	0.33	0.332	0.345	0.438	0.28	0.666	0.283	1.056	0.394	1.005	0.051	0.437	0.216	0.916	0.356	0.29	0.23	0.344	0.341	0.536	0.963	1.278	0.889	0.966
160	296.9	353.6	456.161	458.168	208.076	21176	1	1	Tier 3 one-reaction									0	2	62	0.1591	0.827	1.303	0.891	0.195	0.459	0.623	0.711	0.486	0.588	0.739	0.613	1.004	0.595	1.313	0.1912	0.522	0.533	1.249	0.522	0.505	0.24	0.4002	0.523	0.909	1.066	1.126	1.133	0.944
162	298	357.4	500.169	502.175	252.084	62721	1	1	Tier 3 zero-reaction									1	30	599	0.25	0.78	0.821	0.808	1.4675	1.003	0.611	0.6082	0.949	0.805	0.787	0.663	0.473	0.7418	0.789	0.092	1.222	0.842	0.516	0.634	0.639	0.381	0.5139	0.556	0.444	1.519	0.87	0.762	0.699
164	302.4	373.2	398.127	400.133	150.042	239714	1	1	Tier 3 one-reaction									0	6	145	0.0227	0.93	0.919	0.956	0.561	0.428	0.537	0.458	0.573	0.406	0.746	0.439	0.976	0.51	1.472	0.2406	0.538	0.34	1.203	0.487	0.445	0.286	0.445	0.486	0.802	0.992	1.425	0.866	1.053
165	302.8	374.5	444.143	446.15	196.057	30175	1	1	Tier 3 zero-reaction									3	33	366	0	0.933	0.322	0.456	1.386	1.168	1.303	1.16	1.481	1.045	1.485	1.469	0.325	1.249	0.484	1.662	1.607	1.624	0.397	1.382	1.42	1.406	1.51	1.103	1.022	0.679	0.517	0.325	0.302
166	308.2	379.2	428.15	430.156	180.065	20374401	1	1	Tier 1	HMDB00660	Glucose	4.27	14.4								0	0.646	0.171	0.276	1.112	1.182	1.124	0.976	1.165	1.053	1.038	1.179	0.217	1.243	0.279	0.919	1.433	1.219	0.205	1.219	1.293	0.882	1.509	1.079	0.694	0.479	0.294	0.184	0.229
167	312.4	381.9	398.127	400.133	150.042	306988	1	1	Tier 3 one-reaction									0	6	145	0.0227	0.918	0.921	0.956	0.556	0.428	0.537	0.449	0.573	0.408	0.744	0.438	0.981	0.513	1.48	0.2564	0.539	0.341	1.202	0.488	0.444	0.289	0.438	0.485	0.808	0.991	1.415	0.864	1.054
171	316.7	384.5	428.308	430.313	180.222	39610.4	1	1	Unidentified												0.1818	0.665	0.1203	0.178	3.389	1.698	1.628	1.404	1.673	1.378	1.31	2.017	0.1225	1.961	0.222	1.071	2.277	1.473	0.1219	1.741	2.038	1.167	3.517	1.636	0.672	0.372	0.207	0.1207	0.1118
172	318	385.4	428.174	430.18	180.089	485157	1	1	Tier 2					AAA00972000	5-Hydroxykynurenamine	3.32	156.1				0.0227	0.705	0.1805	0.286	1.2	1.172	1.257	1.06	1.286	1.094	1.15	1.289	0.22	1.32	0.301	0.922	1.594	1.305	0.211	1.371	1.405	0.946	1.485	1.172	0.77	0.503	0.301	0.188	0.255
174	320.1	386.6	428.15	430.156	180.065	20377275	1	1	Tier 1	HMDB00660	Fructose	3.02	0.2								0	0.689	0.173	0.319	1.068	1.13	1.048	0.99	1.139	1.035	1.061	1.184	0.267	1.226	0.337	0.978	1.274	1.195	0.262	1.226	1.252	0.911	1.46	1.112	0.713	0.519	0.358	0.24	0.298
183	333.4	394.9	529.091	531.097	281.005	7177	1	1	Tier 3 one-reaction									0	1	77	0	0.697	0.312	0.383	1.114	0.992	1.185	0.972	1.079	0.98	1.145	1.136	0.37	1.212	0.427	1.075	1.191	1.176	0.336	1.115	1.227	0.889	1.43	1.098	0.675	0.617	0.426	0.337	0.382
186	334.8	395.8	414.123	416.129	166.037	9283	1	1	Tier 3 one-reaction									0	5	176	0.0227	0.973	0.801	0.904	0.748	0.686	0.852	0.641	0.835	0.751	1.195	0.75	0.978	0.746	1.121	0.3977	0.868	0.622	1.078	0.806	0.741	0.596	0.743	0.651	1.02	1.032	1.283	0.728	0.777
187	335.7	396.3	450.13	452.137	202.045	101181	1	1	Tier 3 only two-reaction									0	0	17	0	0.704	0.259	0.363	1.13	1.145	1.09	0.992	1.143	1.052	1.088	1.191	0.346	1.274	0.405	1.002	1.296	1.199	0.323	1.209	1.305	0.938	1.478	1.124	0.754	0.557	0.427	0.296	0.358
190	336.6	396.9	398.127	400.133	150.042	698463	1	1	Tier 3 one-reaction									0	6	144	0.0227	0.907	0.907	0.943	0.532	0.428	0.533	0.442	0.568	0.399	0.748	0.435	0.962	0.52	1.471	0.2225	0.54	0.34	1.185	0.485	0.442	0.288	0.442	0.483	0.791	0.986	1.404	0.848	1.047
191	337.3	397.3	522.152	524.158	274.067	20494	1	1	Tier 3 one-reaction									0	5	119	0	0.758	0.879	0.838	1.728	1.025	0.614	0.636	1	0.796	0.8	0.67	0.497	0.757	0.793	0.115	1.228	0.812	0.518	0.589	0.646	0.399	0.537	0.523	0.403	1.487	0.912	0.733	0.673
192	337.5	397.4	500.169	502.176	252.084	196289	1	1	Tier 3 zero-reaction									1	30	599	0	0.774	0.839	0.794	1.687	1.007	0.63	0.598	0.978	0.816	0.778	0.656	0.494	0.77	0.808	0.096	1.253	0.857	0.537	0.618	0.626	0.395	0.508	0.534	0.418	1.603	0.847	0.772	0.71
195	340.8	399.5	393.122	395.129	145.037	4270	1	1	Tier 2					AAA00841000	4-Oxoglutaramate	2.99	89.5				0.0909	0.904	0.2158	0.345	0.853	1.278	0.972	1.03	1.095	1.002	0.966	1.047	0.275	1.072	0.57	1.288	1.156	1.465	0.269	1.157	1.457	1.449	1.364	0.939	0.756	0.614	0.398	0.2165	0.2007
204	348	404	539.181	541.188	291.096	7386.33	1	1	Tier 3 one-reaction									0	20	429	0.0227	1.382	1.802	1.418	0.877	0.811	0.991	0.751	0.962	0.747	1.066	0.775	2.139	0.816	0.86	0.2352	1.003	0.636	1.961	1.001	0.786	0.885	0.999	0.835	1.043	1.15	1.049	0.97	1.039
205	348.2	404.1	456.162	458.168	208.076	50778	1	1	Tier 3 one-reaction									0	2	66	0.0227	0.774	1.311	0.884	0.434	0.445	0.612	0.649	0.527	0.584	0.768	0.649	0.977	0.603	1.34	0.2565	0.49	0.555	1.241	0.534	0.515	0.278	0.405	0.525	0.916	1.08	1.095	1.133	0.951
210	349.7	405	500.17	502.176	252.084	782768	1	1	Tier 3 zero-reaction									1	30	599	0	0.779	0.852	0.789	1.7	1.01	0.631	0.601	0.979	0.819	0.788	0.661	0.502	0.772	0.814	0.097	1.257	0.857	0.54	0.619	0.629	0.396	0.509	0.534	0.428	1.61	0.851	0.773	0.711
216	353	407.1	440.113	442.12	192.028	15231.3	1	1	Tier 2					AAA00120000	2-Dehydro-3-deoxy-D-glucarate/5-Dehydro-4-deoxy-D-glucarate	2	50.1				0	1.074	0.352	0.386	0.925	1.296	0.923	0.926	1.038	1.117	0.847	1.074	0.296	1.298	0.388	1.113	0.98	1.221	0.384	1.178	1.343	1.405	1.609	1.004	0.844	0.681	0.371	0.244	0.257
227	360	411.5	428.147	430.154	180.062	23271.6	1	1	Tier 1	HMDB00660	Isomer of Fructose	2.99	25.1								0	0.736	0.283	0.492	1.131	1.263	1.231	1.097	1.222	1.106	1.235	1.267	0.384	1.279	0.4	0.969	1.529	1.301	0.439	1.328	1.325	0.983	1.572	1.128	0.937	0.717	0.557	0.382	0.433
228	360.2	411.5	412.153	414.16	164.068	33908.8	1	1	Tier 1	HMDB00174	L-Fucose	1.04	0.1								0.0682	0.866	0.3871	0.67	1.039	0.973	0.895	1.117	1.607	1.044	1.134	1.192	0.3941	1.107	0.603	1.252	0.932	1.026	0.676	1.029	1.111	1.243	0.987	1.007	0.781	0.647	0.662	0.708	0.3599
230	360.7	411.9	522.152	524.158	274.066	34892	1	1	Tier 3 one-reaction									0	5	123	0	0.797	0.885	0.838	1.651	1.01	0.616	0.646	0.976	0.812	0.818	0.685	0.487	0.762	0.815	0.115	1.22	0.805	0.532	0.603	0.642	0.392	0.551	0.534	0.418	1.492	0.931	0.742	0.716
235	361.8	412.6	434.104	436.111	186.019	35347.3	1	1	Tier 2					AAA00867000	3-Fumarylpyruvate/Maleylpyruvate	7.25	139.6				0	0.419	0.159	0.228	0.843	0.821	0.818	0.717	0.808	0.782	0.774	0.895	0.169	0.888	0.203	0.663	1.067	0.911	0.162	0.89	0.95	0.624	1.13	0.781	0.5	0.369	0.222	0.143	0.173
260	376.9	421.9	377.128	379.134	129.042	31366.5	1	1	Tier 3 zero-reaction									5	28	357	0	0.846	0.194	0.44	0.964	1.151	0.841	0.763	1.21	0.861	1.339	1.339	0.224	1.015	0.509	1.855	1.441	1.209	0.265	1.421	1.483	1.449	1.637	0.954	0.828	0.782	0.261	0.192	0.199
261	377	422	658.238	660.245	410.153	7476	1	1	Tier 3 one-reaction									0	13	405	0.1591	0.584	0.4143	0.386	2.103	1.381	0.855	0.881	1.104	1.066	0.915	0.947	0.5863	0.964	0.427	1.556	1.483	1.658	0.5834	0.761	0.92	0.984	0.759	0.593	0.437	0.906	0.384	0.324	0.5354
263	377.7	422.4	324.101	326.107	76.0155	20390.5	1	1	Tier 3 zero-reaction									1	15	513	0	0.63	0.336	0.284	0.957	1.118	1.064	1.087	1.008	1.504	1.079	1.555	0.264	1.037	0.436	0.991	1.179	2.2	0.294	1.336	1.139	1.25	1.421	1.01	0.84	0.62	0.273	0.302	0.224
264	378	422.6	382.132	384.138	134.046	50367.8	1	1	Tier 3 only two-reaction									0	0	12	0	0.771	0.348	0.519	1.178	1.019	0.969	1.09	1.259	0.847	1.68	1	0.489	1.034	0.724	0.307	1.246	0.788	0.547	1.122	0.985	0.787	0.993	0.833	0.839	1.319	0.655	0.288	0.362
266	378.2	422.7	456.143	458.15	208.058	11839.3	1	1	Tier 3 zero-reaction									1	49	635	0	0.694	0.561	0.704	0.993	1.055	0.984	0.943	1.016	0.96	1.164	1.05	0.516	1.115	0.788	0.736	1.174	0.775	0.599	1.091	1.068	0.632	1.26	0.942	0.81	0.897	0.784	0.574	0.605
267	379	423.2	308.105	310.112	60.0201	31363.8	1	1	Tier 2					AAA00070000	Isomer of Glycolaldehyde	2.79	44.6				0	0.619	0.715	0.812	0.504	0.623	0.598	0.683	0.711	0.521	0.609	0.471	0.376	0.617	1.163	0.288	0.385	0.562	0.604	0.53	0.547	0.512	0.579	0.655	0.857	0.552	0.99	0.521	0.608
276	380.7	424.3	514.184	516.191	266.099	13309.4	1	1	Tier 3 one-reaction									0	22	571	0.0227	0.907	0.572	1.028	0.995	0.987	0.744	0.786	0.948	0.71	1.164	0.749	0.749	0.938	0.72	0.5317	1.262	0.868	0.647	0.953	0.999	0.637	1.129	0.756	0.813	0.999	0.874	0.796	0.749
280	383.2	425.9	470.157	472.164	222.072	14153.2	1	1	Tier 3 zero-reaction									1	30	456	0.0455	0.705	0.9473	1.355	0.57	0.528	0.45	0.504	0.554	0.504	1.104	0.571	0.877	0.565	0.802	0.3527	0.657	0.667	0.731	0.517	0.627	0.449	0.71	0.482	0.743	1.213	1.24	0.998	1.149
281	383.7	426.1	422.149	424.155	174.064	29788.8	1	1	Tier 3 zero-reaction									2	18	306	0.0455	0.916	0.0791	0.27	1.525	1.366	1.49	1.227	1.68	1.028	1.861	1.07	0.204	1.394	0.32	0.0913	1.479	0.562	0.173	1.564	1.097	0.443	1.045	1.057	1.08	0.855	0.306	0.126	0.154
289	386.4	427.8	428.149	430.156	180.064	21996	1	1	Tier 3 zero-reaction									17	87	716	0.0227	0.735	0.2734	0.58	1.215	1.462	1.408	1.24	1.292	1.199	1.462	1.513	0.541	1.379	0.403	0.971	1.894	1.376	0.677	1.599	1.373	1.008	1.94	1.187	1.099	0.803	0.676	0.457	0.561
292	387.7	428.6	308.106	310.112	60.0208	57450	1	1	Tier 2					AAA00070000	Isomer of Glycolaldehyde	0.53	39.2				0	0.619	0.652	0.805	0.504	0.628	0.598	0.678	0.61	0.517	0.612	0.466	0.354	0.617	1.116	0.288	0.389	0.512	0.606	0.524	0.544	0.481	0.579	0.579	0.842	0.548	0.99	0.526	0.599
294	388	428.8	330.087	332.094	82.0023	17560	1	1	Unidentified												0	0.664	0.701	0.761	0.487	0.62	0.615	0.689	0.728	0.556	0.604	0.512	0.421	0.659	1.178	0.267	0.345	0.656	0.621	0.53	0.524	0.631	0.546	0.651	0.907	0.591	0.994	0.56	0.624
296	389.4	429.7	422.101	424.11	174.016	23372.9	1	1	Tier 2					AAA00130000	Dehydroascorbate	0.44	191.6				0.0455	1.008	0.297	0.791	0.927	0.93	0.279	1.14	1.096	1.025	0.7597	1.064	0.544	0.426	0.207	0.4742	0.354	1.196	0.815	0.782	0.288	0.669	0.772	1.069	1.16	0.997	0.421	0.178	0.232
302	391.3	430.9	338.116	340.123	90.0309	3.72755e+06	1	1	Tier 1	HMDB01051	Isomer of Glyceraldehyde	2.34	24.5								0	0.588	0.406	0.317	2.592	1.736	0.896	0.856	1.373	1.269	0.938	1.075	0.143	1.023	0.438	1.824	1.769	1.818	0.212	0.796	1.056	1.066	0.676	0.595	0.349	1.03	0.32	0.298	0.187
303	392.5	431.6	339.124	341.131	91.0386	20848	1	1	Tier 3 only two-reaction									0	0	38	0.3636	0.169	0.2954	0.263	3.03	0.377	0.235	0.14	0.322	0.309	0.339	0.252	0.0814	0.247	0.0847	0.481	0.344	0.594	0.257	0.206	0.344	0.0822	0.224	0.0919	0.347	0.205	0.2155	0.1656	0.108
311	398.7	435.6	382.131	384.138	134.046	15864.7	1	1	Tier 3 only two-reaction									0	0	12	0.0227	0.897	0.402	0.634	1.111	0.922	0.87	1.037	1.139	0.787	1.612	0.915	0.516	0.915	0.866	0.2714	1.145	0.692	0.638	1.044	0.875	0.731	0.925	0.758	0.83	1.348	0.766	0.393	0.422
312	399.2	435.9	658.239	660.246	410.154	19441	1	1	Tier 3 one-reaction									0	13	389	0.1136	0.608	0.414	0.367	2.103	1.381	0.871	0.809	1.097	1.098	0.906	1.004	0.5863	1.007	0.427	1.545	1.442	1.658	0.5834	0.737	0.928	0.955	0.713	0.578	0.437	0.941	0.384	0.319	0.5354
317	403.5	438.7	338.116	340.123	90.031	5.06171e+06	1	1	Tier 1	HMDB01051	Isomer of Glyceraldehyde	2.03	16.7								0	0.585	0.406	0.317	2.526	1.731	0.892	0.856	1.37	1.266	0.937	1.076	0.143	1.016	0.438	1.821	1.763	1.805	0.213	0.793	1.056	1.063	0.674	0.595	0.349	1.017	0.32	0.297	0.189
318	405.7	440.1	462.109	464.114	214.024	26454	1	1	Tier 2					AAA01556000	1-Deoxy-D-xylulose 5-phosphate	0.45	73.3				0.2045	0.578	0.2173	0.2412	0.918	0.933	0.985	0.87	1.033	0.928	0.979	0.99	0.2212	1.052	0.2301	0.766	1.26	1.036	0.2202	1.065	1.109	0.766	1.325	0.918	0.651	0.474	0.2597	0.218	0.202
323	409.2	442.4	625.187	627.193	377.102	33990	1	1	Tier 3 one-reaction									0	2	231	0	0.362	0.28	0.258	0.679	0.571	0.47	0.465	0.549	0.579	0.54	0.445	0.138	0.501	0.282	0.633	0.694	0.637	0.18	0.422	0.544	0.444	0.448	0.353	0.277	0.457	0.256	0.216	0.161
325	411.8	444.2	603.204	605.211	355.119	64590.2	1	1	Tier 3 one-reaction									0	2	195	0	0.354	0.264	0.236	0.67	0.583	0.463	0.437	0.527	0.603	0.513	0.442	0.131	0.51	0.284	0.6	0.709	0.653	0.175	0.416	0.519	0.454	0.412	0.372	0.275	0.461	0.231	0.223	0.158
326	412.2	444.4	338.116	340.123	90.0311	4.73071e+06	1	1	Tier 1	HMDB01051	Glyceraldehyde	1.86	11								0	0.584	0.407	0.317	2.529	1.731	0.89	0.856	1.364	1.264	0.936	1.075	0.144	1.014	0.436	1.822	1.765	1.797	0.211	0.792	1.054	1.062	0.674	0.594	0.348	1.013	0.32	0.296	0.188
330	414.9	446.2	352.133	354.139	104.047	87305.2	1	1	Tier 3 zero-reaction									8	58	663	0	0.548	0.207	0.421	0.957	1.615	1.05	1.089	1.199	0.984	1.464	1.151	0.22	1.29	0.361	1.535	1.755	1.535	0.234	1.411	1.767	1.538	1.637	0.974	0.768	0.566	0.305	0.278	0.187
336	417.6	448.2	352.131	354.137	104.046	91539	1	1	Tier 3 only two-reaction									0	0	1	0	0.532	0.207	0.421	0.963	1.651	1.057	1.089	1.219	0.993	1.477	1.151	0.223	1.29	0.364	1.539	1.755	1.554	0.232	1.415	1.77	1.548	1.637	0.974	0.772	0.566	0.305	0.279	0.189
341	430.8	459.7	349.133	351.14	101.048	46704	1	1	Tier 3 one-reaction									0	29	443	0	0.73	0.622	0.492	0.79	0.858	0.978	0.872	0.793	0.907	0.703	0.994	0.539	0.885	0.9	1.32	0.968	1.019	0.624	1.077	1.076	0.977	1.154	0.867	0.91	0.805	0.722	0.722	0.643
347	435.7	464	308.106	310.113	60.0206	239851	1	1	Tier 2					AAA00070000	Glycolaldehyde	1.44	3.8				0	0.739	0.386	0.693	0.989	1.079	0.97	1.106	1.052	0.883	1.694	1.181	0.33	1.353	0.432	2.356	1.343	1.301	0.338	1.053	1.523	0.904	1.277	0.897	0.905	0.69	0.555	0.401	0.422
351	437.3	465.4	434.148	436.155	372.126	16313.5	2	2	Tier 3 one-reaction									0	17	579	0.3864	1.152	0.6394	0.7098	1.855	1.259	1.004	1.221	0.8344	1.055	1.425	1.522	0.6511	1.744	0.6772	1.2734	2.27	4.7194	0.6479	1.537	1.546	1.1339	1.581	1.255	1.004	0.444	0.7641	0.6414	0.5946
355	441.4	469	406.153	408.161	158.068	24947.4	1	1	Unidentified												0.0682	0.649	0.4	0.961	1.144	0.923	1.172	1.015	1.202	0.832	1.829	0.882	0.5274	1.2	0.861	0.695	1.145	0.507	0.373	1.331	0.78	0.2796	0.78	0.654	0.575	2.281	0.856	0.411	0.333
395	502.8	535.8	404.138	406.145	156.053	17258.8	1	1	Tier 3 zero-reaction									3	17	322	0.0682	0.923	0.746	1.192	0.498	0.373	0.427	0.391	0.493	0.277	0.637	0.281	0.947	0.336	1.761	0.1264	0.402	0.1477	1.108	0.404	0.2	0.1126	0.293	0.257	0.505	1.218	1.543	0.954	1.08
396	505	538.2	380.629	382.635	265.087	10806.9	2	2	Tier 3 one-reaction									0	3	86	0.1364	0.844	0.1552	0.563	0.829	0.489	0.646	0.518	0.855	0.626	2.219	0.52	0.158	0.732	0.542	0.1792	1.02	1.175	0.376	0.649	0.832	1.333	1.185	0.774	1.076	1.582	0.453	0.228	0.1443
397	505.1	538.3	380.629	382.635	132.543	12000	1	1	Unidentified												0.1364	0.844	0.1552	0.563	0.829	0.489	0.646	0.518	0.855	0.626	2.219	0.52	0.158	0.732	0.542	0.1792	1.02	1.175	0.376	0.649	0.832	1.333	1.185	0.774	1.076	1.582	0.453	0.228	0.1443
402	507.1	540.4	362.128	364.134	114.043	47354.3	1	1	Tier 3 zero-reaction									2	12	242	0	0.929	0.761	0.62	1.407	1.749	1.78	1.173	1.099	1.577	1.077	1.716	0.648	1.594	1.22	0.972	2.11	1.312	0.806	1.942	1.912	0.939	1.981	1.303	1.406	1.408	0.911	0.421	0.675
411	510.4	544	406.109	408.117	158.024	46844	1	1	Tier 2					AAA01034000	gamma-Oxalocrotonate	4.19	69.5				0	0.763	0.387	0.783	0.736	0.763	0.591	1.204	0.709	0.85	0.538	0.847	0.614	0.781	0.503	0.695	0.636	1.064	0.694	0.62	0.774	0.544	0.687	0.798	0.884	0.922	0.664	0.599	0.452
419	515	549	322.085	324.092	73.9999	147278	1	1	Tier 2					AAA00460000	Glyoxylate	0.35	187.9				0	1.091	0.707	0.802	0.945	1.121	0.899	1.093	1.054	1.201	0.81	1.005	0.675	0.957	0.827	0.846	0.674	1.023	0.68	1.042	0.913	0.953	1.069	1.043	1.136	0.743	0.731	0.644	0.638
423	517.5	551.7	589.195	591.202	341.11	10469.7	1	1	Tier 3 one-reaction									0	18	361	0.0227	0.996	0.646	1.168	0.768	0.703	0.532	0.641	0.717	0.605	0.704	0.611	0.791	0.753	0.803	0.2409	0.831	0.561	0.479	0.883	0.806	0.37	0.964	0.642	0.74	1.114	0.942	0.791	0.69
450	531.6	567.1	352.096	354.103	104.011	9334	1	1	Tier 2					AAA00633000	Hydroxypyruvate	0.33	50.5				0	0.815	0.736	0.746	1.085	1.152	1.078	0.839	1.044	1.632	1.025	1.688	0.509	1.391	0.829	1.004	1.45	1.035	0.54	1.317	1.302	0.969	1.383	0.932	1.263	0.893	0.715	0.821	0.583
467	536.1	571.4	629.227	631.233	381.142	7565.4	1	1	Tier 3 one-reaction									0	7	271	0.3409	0.2364	0.2093	0.2324	1.513	1.239	2.265	1.259	1.451	0.85	0.378	1.208	0.2131	0.2687	0.2217	0.2417	1.737	1.401	0.2121	1.279	1.816	0.922	1.728	0.65	0.315	0.597	0.2501	0.21	0.1946
470	537.2	572.6	666.227	670.24	171.064	4637.5	1	2	Tier 3 one-reaction									0	8	236	0.1136	0.564	0.3423	0.534	2.803	2.098	2.878	2.032	3.729	1.753	1.631	1.818	0.3485	1.882	0.578	0.3952	2.775	1.481	0.516	3.02	2.274	2.029	1.845	1.253	0.472	1.664	0.453	0.3433	0.398
471	537.5	572.8	603.209	605.217	355.124	4765	1	1	Tier 3 one-reaction									0	9	242	0.0455	1.018	0.573	0.934	0.682	1.044	0.744	0.751	0.914	1.066	1.07	0.7	0.802	0.881	0.9	0.2929	0.616	0.677	0.583	0.974	0.827	0.707	1.204	0.727	0.966	0.769	0.921	0.554	0.671
482	541.5	576.8	322.111	324.117	74.0256	14837.1	1	1	Unidentified												0	1.135	0.615	0.713	1.007	1.204	1.164	0.846	0.868	1.236	0.924	1.246	0.505	1.088	1.343	0.733	1.485	1.326	0.677	1.306	1.401	0.916	1.488	1.02	1.631	1.312	1.022	0.368	0.514
486	543	578.3	607.167	611.181	112.004	23452.5	1	2	Tier 3 only two-reaction									0	0	27	0.4318	0.457	0.836	1.115	0.0333	0.0311	0.0327	0.047	0.0303	0.0362	0.128	0.0312	0.797	0.0363	1.148	0.0327	0.0392	0.0382	0.94	0.032	0.036	0.0291	0.0415	0.0325	0.15	0.757	1.164	0.91	0.857
488	543.4	578.7	607.167	609.173	359.082	9816	1	1	Tier 3 one-reaction									0	8	332	0.4318	1.455	1.344	3.013	0.2028	0.1893	0.1989	0.347	0.1848	0.2202	1.298	0.1897	2.639	0.2211	2.64	0.1989	0.2388	0.2324	2.54	0.1946	0.2193	0.1771	0.2526	0.1978	0.802	3.213	1.827	2.333	1.416
489	543.4	578.7	295.586	297.593	95.002	18282.6	2	2	Unidentified												0.5	0.488	0.884	1.164	0.0574	0.0536	0.0563	0.0577	0.0523	0.0623	0.098	0.0537	0.873	0.0626	1.318	0.0563	0.0676	0.0658	1.04	0.0551	0.0621	0.0501	0.0715	0.056	0.133	0.755	1.197	0.842	0.937
490	543.6	578.8	636.205	640.218	141.042	5061.83	1	2	Tier 3 zero-reaction									1	9	330	0.0227	1.187	0.33	0.48	2.122	1.743	2.259	1.469	2.531	1.365	2.412	1.285	0.406	1.72	0.757	0.2824	2.055	0.756	0.495	2.168	1.572	1.16	1.598	1.095	0.932	1.871	0.512	0.366	0.309
493	544.6	579.8	638.209	640.221	390.124	7112	1	1	Tier 3 one-reaction									0	18	433	0.5	0.284	0.2818	0.3128	0.362	0.398	0.342	0.282	0.44	0.3602	0.435	0.254	0.2869	0.353	0.2984	0.3253	0.367	0.3801	0.2855	0.363	0.315	0.2897	0.293	0.3236	0.339	0.37	0.3367	0.2827	0.262
495	545.1	580.3	432.122	434.128	184.037	6732.88	1	1	Tier 3 zero-reaction									1	19	285	0	0.809	0.652	0.762	0.687	0.844	1.237	1.09	0.899	0.809	0.873	0.905	0.769	1.328	0.939	1.253	1.194	0.874	0.836	0.723	1.314	0.545	0.656	0.878	1.043	1.214	0.986	0.823	0.818
502	546.6	581.8	308.095	310.101	60.0096	91195.2	1	1	Tier 3 one-reaction									0	2	17	0	0.692	1.585	0.952	1.443	0.823	0.537	0.498	0.761	0.652	0.657	0.556	0.623	0.623	1.767	0.116	0.857	0.579	0.866	0.474	0.509	0.258	0.361	0.396	0.415	1.848	1.605	1.075	1.035
530	559.6	594.6	407.128	409.135	159.043	31058.6	1	1	Tier 3 one-reaction									0	2	33	0	0.846	0.274	0.521	0.92	0.894	1.092	0.876	1.023	1.169	1.274	0.602	0.288	1.776	0.438	0.537	0.876	1.334	0.268	0.782	0.989	1.352	1.557	0.896	0.899	0.56	0.442	0.272	0.281
552	568.7	603.6	452.149	454.156	204.064	4691	1	1	Tier 3 one-reaction									0	19	472	0.1818	0.514	0.1506	0.163	1.297	1.2	1.069	1.106	1.387	1.104	1.384	1.113	0.1533	1.378	0.231	0.1739	1.452	1.046	0.1526	1.32	1.06	0.572	1.242	1.036	0.773	0.643	0.224	0.1511	0.14
553	568.8	603.7	295.586	297.593	95.0023	14541	2	2	Unidentified												0.5227	0.475	0.787	1.127	0.0563	0.0526	0.0552	0.0566	0.0513	0.0612	0.134	0.0527	0.853	0.0614	1.166	0.0552	0.0664	0.0646	0.972	0.0541	0.0609	0.0492	0.0702	0.055	0.129	0.68	1.111	0.87	0.97
557	569.1	604.1	452.149	454.155	408.128	6706	2	2	Tier 3 one-reaction									0	14	416	0.1818	0.514	0.1506	0.163	1.308	1.2	1.069	1.106	1.378	1.102	1.529	1.113	0.1533	1.378	0.231	0.1739	1.452	1.046	0.1526	1.285	1.055	0.572	1.242	1.045	0.773	0.653	0.224	0.1511	0.14
567	572.9	607.8	404.091	406.1	156.006	6778	1	1	Tier 3 zero-reaction									1	7	175	0	1.526	1.436	1.383	0.549	0.63	0.499	0.54	0.579	0.719	0.434	0.525	1.185	0.677	0.721	0.243	0.483	0.505	1.403	0.48	0.462	0.576	0.457	0.676	0.889	1.132	1.154	1.013	1.231
576	576.8	611.6	308.095	310.102	60.0099	144817	1	1	Unidentified												0	0.733	1.714	0.987	1.551	0.844	0.58	0.536	0.768	0.715	0.65	0.595	0.659	0.682	1.812	0.11	0.843	0.577	0.907	0.465	0.557	0.261	0.457	0.387	0.51	1.86	1.61	1.119	1.047
588	581.4	616.2	318.102	320.108	70.0163	44653	1	1	Tier 3 one-reaction									0	1	137	0	0.658	0.475	0.399	0.917	1.161	1.006	1.037	0.802	1.289	0.693	1.266	0.363	1.086	0.571	0.666	1.066	1.141	0.4	1.238	1.044	0.839	1.344	0.966	1.076	0.616	0.583	0.425	0.421
598	582.7	617.5	464.171	466.177	216.085	12192.4	1	1	Tier 3 one-reaction									0	3	131	0.1591	0.52	0.0602	0.124	1.156	1.518	1.561	1.149	1.729	1.052	1.904	0.86	0.0613	1.242	0.235	0.0695	1.05	0.733	0.061	1.609	1.245	0.475	1.56	1.018	0.756	0.523	0.142	0.0604	0.056
599	583.1	617.9	699.236	703.251	204.073	5738	1	2	Tier 3 zero-reaction									2	17	321	0.2045	0.57	0.096	0.24	1.207	1.714	1.835	1.216	1.992	1.052	1.557	0.997	0.0977	1.542	0.225	0.1108	1.088	0.839	0.0972	1.78	1.307	0.489	1.411	1.101	0.79	0.5	0.175	0.0963	0.0892
604	584.2	619	400.098	402.103	152.012	23242.7	1	1	Tier 3 one-reaction									0	6	183	0.0227	0.899	0.423	1.028	0.768	0.685	0.689	0.712	0.961	0.557	1.386	0.49	0.496	0.662	0.934	0.2247	0.797	0.424	0.694	0.796	0.571	0.574	0.408	0.504	0.742	1.607	0.765	0.482	0.314
605	585.3	620	687.169	689.175	439.084	7260	1	1	Tier 3 one-reaction									0	5	171	0.1364	0.463	0.351	0.483	0.387	0.387	0.349	0.45	0.502	0.414	0.678	0.479	0.396	0.466	0.412	0.4444	0.45	0.6491	0.45	0.397	0.383	0.406	0.5646	0.4421	0.478	0.528	0.369	0.366	0.3
610	585.7	620.4	322.11	324.117	74.0252	54206.6	1	1	Tier 3 one-reaction									0	2	7	0	0.612	0.643	1.077	0.817	0.779	0.786	0.815	0.568	0.448	0.862	0.793	0.786	0.935	1.404	0.031	1.063	0.715	0.805	0.811	0.739	0.271	1.198	0.48	0.784	1.014	1.28	0.953	0.942
611	585.9	620.6	474.217	476.223	226.131	4960.4	1	1	Tier 3 one-reaction									0	3	109	0.3636	0.2078	0.184	0.2043	0.984	0.672	0.507	1.054	0.524	0.47	1.118	1.275	0.1874	0.864	0.1949	0.817	1.737	1.371	0.1864	1.134	1.907	0.746	0.928	0.448	0.2214	0.2195	0.2199	0.1846	0.1711
631	590.5	625.2	346.132	348.138	98.0472	7570.89	1	1	Tier 3 one-reaction									0	4	229	0.0682	0.601	0.314	0.785	0.959	1.184	1.342	0.983	0.843	1.243	1.211	1.372	0.258	1.258	1.196	0.2341	1.553	0.602	0.319	1.516	1.153	0.33	1.424	0.722	0.9	2.196	0.88	0.3356	0.258
632	590.6	625.3	322.11	324.117	74.0249	224082	1	1	Tier 3 one-reaction									0	2	10	0	0.586	0.649	1.077	0.487	0.77	0.575	0.58	0.566	0.447	0.867	0.517	0.787	0.738	1.417	0.028	0.776	0.42	0.803	0.805	0.739	0.272	0.647	0.48	0.769	1.02	1.269	0.957	0.947
639	591.9	626.5	408.122	410.128	160.036	19617.4	1	1	Tier 2					AAA00726000	2-Oxoadipate	1.22	36.8				0	1.117	0.964	1.167	0.842	0.748	0.624	0.642	0.558	0.681	0.621	0.82	1.03	0.812	0.779	0.585	0.736	0.972	0.68	0.689	0.755	0.835	0.621	0.725	0.738	0.924	0.906	1.109	0.958
651	595.4	630	699.237	701.243	451.152	7022	1	1	Tier 3 one-reaction									0	3	138	0.2273	0.871	0.4418	0.4904	0.978	1.524	1.583	1.14	1.953	1.723	1.435	1.081	0.4499	1.425	0.598	1.3153	1.372	1.48	0.4476	1.686	1.829	0.922	1.414	1.038	1.393	1.441	0.686	0.4432	0.4108
654	595.8	630.4	348.101	350.107	100.016	405356	1	1	Tier 3 one-reaction									0	16	396	0	0.881	0.231	0.667	0.944	1.255	0.524	1.671	1.023	1.446	0.36	1.559	0.828	0.635	0.364	0.443	0.572	1.611	0.926	1.108	0.693	0.915	1.124	1.234	1.453	1.03	0.306	0.253	0.297
661	598.4	633	322.111	324.117	74.0253	53571.1	1	1	Tier 3 one-reaction									0	2	7	0	0.588	0.644	1.085	0.486	0.757	0.574	0.579	0.566	0.445	0.866	0.518	0.785	0.733	1.415	0.026	0.778	0.415	0.809	0.796	0.737	0.268	0.648	0.469	0.777	1.022	1.276	0.959	0.939
668	601	635.6	427.143	429.149	179.058	129606	1	1	Tier 1	HMDB00714	Hippuric Acid	1.03	2								0	0.659	0.235	0.467	0.989	1.125	0.838	1.091	0.823	0.913	0.832	0.998	0.217	1.08	0.411	1.145	1.15	1.163	0.159	1.34	1.505	1.015	1.486	0.966	0.624	0.693	0.323	0.263	0.176
669	601.4	635.9	490.2	492.208	242.115	3882	1	1	Tier 3 one-reaction									0	2	207	0.0227	0.778	0.618	0.922	0.747	0.744	0.658	0.582	0.835	0.95	0.783	0.693	0.609	0.957	0.887	0.61	0.914	0.99	0.534	1.109	0.723	0.558	1.096	0.763	1.014	0.497	0.613	0.796	0.483
677	610.5	644.9	337.112	339.119	178.054	29010.4	2	2	Tier 3 only two-reaction									0	0	15	0.2045	0.203	0.0524	0.124	2.045	2.12	1.597	1.666	2.366	1.123	0.481	1	0.0534	1.477	0.173	0.0605	1.585	0.152	0.0531	1.637	1.021	0.105	0.752	1.203	0.27	0.252	0.0626	0.0526	0.0487
678	611.2	645.6	673.217	677.231	178.054	39306.9	1	2	Tier 3 one-reaction									0	1	41	0.0455	0.161	0.066	0.085	2.203	2.352	1.595	1.649	2.506	1.163	0.506	1.016	0.074	1.55	0.132	0.0302	1.697	0.106	0.076	1.706	1.016	0.081	0.791	1.18	0.22	0.26	0.084	0.067	0.0243
682	613.3	647.7	388.096	390.102	140.011	86722.9	1	1	Tier 3 one-reaction									0	8	224	0	1.003	1.686	1.884	0.293	0.202	0.155	0.22	0.201	0.149	0.283	0.135	1.778	0.148	1.469	0.057	0.139	0.067	1.248	0.198	0.11	0.092	0.094	0.172	0.543	0.844	1.297	1.826	1.661
688	616.9	651.3	428.126	430.133	180.041	19439.2	1	1	Tier 2					AAA00286000	3-(4-Hydroxyphenyl)pyruvate	3.25	63.1				0	0.91	0.463	0.851	1.043	1.081	0.962	0.838	0.837	1.035	0.907	0.813	0.433	0.926	1.185	0.688	1.225	1.147	0.671	0.898	1.081	0.734	1	0.919	0.848	1.137	0.913	0.707	0.591
699	618.7	653	322.11	324.117	74.025	225226	1	1	Tier 3 one-reaction									0	2	7	0	0.608	0.649	1.043	0.476	0.732	0.588	0.551	0.583	0.447	0.854	0.504	0.778	0.731	1.376	0.026	0.775	0.399	0.868	0.765	0.695	0.282	0.643	0.48	0.772	1.032	1.279	0.942	0.948
701	619.9	654.2	346.119	348.127	98.0337	6603	1	1	Tier 3 only two-reaction									0	0	3	0.3182	0.985	0.625	0.1401	0.587	0.367	0.389	0.329	0.232	0.529	2.0793	0.344	1.14	0.553	0.1336	3.7545	0.722	0.1702	1.9117	0.39	0.772	0.444	0.858	0.435	1.9119	0.965	0.977	0.1266	0.1173
710	621.7	656	426.11	428.12	178.025	9199.5	1	1	Tier 3 one-reaction									0	1	55	0.0455	0.701	0.463	0.57	0.691	0.286	0.282	0.323	0.658	0.232	1.272	0.679	0.323	0.52	0.977	0.2573	0.456	0.992	0.817	0.441	0.572	0.316	0.783	0.362	0.849	0.573	0.862	0.514	0.549
711	621.8	656.1	675.217	679.228	180.054	2812	1	2	Tier 3 zero-reaction									1	22	281	0.1364	0.406	0.6714	0.375	2.113	2.467	1.572	1.619	2.434	1.201	0.631	1.029	0.3	1.449	0.445	1.0556	1.598	0.6093	0.273	1.557	1.065	0.7747	0.859	1.196	0.472	0.419	0.323	0.5278	0.342
716	623	657.2	354.091	356.101	106.006	18158	1	1	Tier 3 one-reaction									0	3	118	0.25	0.546	0.893	1.414	0.069	0.0487	0.068	0.0524	0.074	0.0566	0.137	0.039	1.104	0.053	1.12	0.054	0.039	0.0597	1.057	0.078	0.0564	0.0455	0.0649	0.0509	0.187	0.462	1.229	1.052	1.072
727	624.1	658.3	340.111	342.117	92.0257	16139.2	1	1	Tier 3 one-reaction									0	5	195	0.1136	0.657	1.192	1.691	0.113	0.159	0.074	0.104	0.105	0.111	0.187	0.041	1.451	0.1048	1.445	0.1341	0.177	0.092	1.218	0.094	0.1479	0.1194	0.072	0.07	0.232	0.659	1.471	1.377	1.229
728	624.4	658.6	292.144	294.15	44.0584	7680	1	1	Unidentified												0.4773	0.615	1.216	1.591	0.0977	0.0912	0.0958	0.0982	0.089	0.1061	0.288	0.0914	1.282	0.138	1.31	0.0958	0.1151	0.112	1.212	0.0938	0.1057	0.0853	0.152	0.0953	0.313	0.621	1.471	1.156	1.213
752	630.1	664.3	346.132	348.138	98.0469	6096.8	1	1	Unidentified												0.1591	0.734	0.2392	0.5608	1.414	1.389	2.082	1.413	1.062	1.372	0.786	1.226	0.312	2.012	0.763	0.2762	1.508	0.5221	0.459	1.504	1.235	0.2459	0.947	1.439	0.938	0.573	0.713	0.3851	0.542
754	631.2	665.4	673.218	677.231	178.054	16558.1	1	2	Tier 3 only two-reaction									0	0	15	0.0455	0.164	0.066	0.085	2.187	2.23	1.56	1.633	2.484	1.144	0.528	1.021	0.074	1.546	0.136	0.0302	1.662	0.115	0.072	1.676	1.011	0.082	0.801	1.201	0.217	0.268	0.084	0.07	0.0243
756	632.3	666.5	617.201	621.216	122.038	5086	1	2	Unidentified												0.4091	0.4508	0.3992	0.4432	1.222	2.131	1.25	1.305	1.322	1.65	0.5758	1.463	2.6566	1.513	0.4228	0.461	1.597	0.5386	0.4045	1.628	1.122	0.9377	1.349	1.595	0.528	4.1844	9.015	5.0572	0.3712
761	634.2	668.3	441.159	443.165	193.073	36504.4	1	1	Tier 1	HMDB00821	Phenylacetylglycine	1.3	4.1								0	0.647	0.191	0.394	0.805	1.352	1.082	0.935	1.209	1.253	1.285	0.771	0.261	1.096	0.51	1.349	0.79	1.613	0.115	1.294	1.43	1.423	1.971	0.848	0.909	0.463	0.296	0.157	0.173
770	638	672.1	635.22	637.226	387.135	5783	1	1	Tier 3 one-reaction									0	2	154	0	0.579	0.429	0.67	0.659	0.793	0.882	0.672	1.064	0.794	0.822	0.51	0.399	0.651	0.713	0.862	0.838	0.314	0.544	0.759	0.677	0.275	0.458	0.436	0.554	1.114	0.779	0.347	0.435
774	639.1	673.2	474.133	476.139	226.048	4684	1	1	Tier 3 zero-reaction									2	13	177	0	0.787	0.578	0.692	0.87	1.005	1.234	0.948	0.931	0.863	0.843	0.794	0.629	1.103	0.902	0.862	0.969	0.893	0.545	1.44	1.161	0.588	1.089	0.755	0.774	0.853	0.63	0.796	0.562
775	639.4	673.4	673.217	677.231	178.054	12188.1	1	2	Tier 3 one-reaction									0	1	41	0.0455	0.162	0.066	0.085	2.175	2.142	1.526	1.586	2.388	1.117	0.544	1.008	0.074	1.556	0.141	0.0302	1.622	0.122	0.072	1.652	0.993	0.084	0.842	1.155	0.21	0.261	0.084	0.07	0.0243
779	640.8	674.8	322.11	324.117	74.0251	95305.3	1	1	Tier 3 one-reaction									0	2	7	0	0.836	0.696	0.949	0.464	0.658	0.655	0.552	0.632	0.543	0.854	0.485	0.777	0.795	1.379	0.028	0.658	0.396	0.998	0.705	0.657	0.307	0.596	0.512	0.759	1.045	1.427	0.914	0.976
780	640.8	674.9	337.112	339.119	178.054	5087.25	2	2	Tier 3 one-reaction									0	1	41	0.2045	0.193	0.0524	0.124	1.959	2.19	1.508	1.633	2.373	1.09	0.556	0.956	0.0534	1.546	0.181	1.2635	1.635	0.311	0.0531	1.636	0.99	0.187	0.779	1.153	0.247	0.26	0.0626	0.0526	0.0487
781	641.3	675.3	350.105	352.112	102.02	13112.7	1	1	Tier 3 only two-reaction									0	0	7	0.0227	0.848	0.211	0.343	1.352	1.215	1.149	1.172	1.313	0.901	1.744	0.961	0.244	1.319	0.345	0.1607	1.292	0.734	0.245	1.292	0.91	0.664	1.146	0.906	0.873	1.159	0.37	0.148	0.163
782	641.4	675.4	436.189	438.196	188.104	6536.2	1	1	Tier 3 zero-reaction									2	14	248	0	0.889	0.242	0.415	0.998	1.089	0.939	0.856	0.745	1.031	1.439	0.956	0.269	2.67	0.368	2.215	1.137	1.481	0.255	2.04	1.313	1.006	1.507	0.995	0.897	0.425	0.298	0.313	0.26
815	644.4	678.4	331.104	333.111	166.037	2346	2	2	Tier 3 one-reaction									0	5	179	0.0227	1.249	0.647	0.633	1.351	1.071	1.311	0.846	1.657	1.031	1.443	1.051	0.727	1.016	0.734	0.5212	1.467	0.913	0.524	1.109	0.976	0.877	1.076	0.68	0.977	1.106	0.569	0.459	0.314
818	645	679	699.236	703.249	204.073	12277	1	2	Tier 3 zero-reaction									2	17	321	0.0227	0.72	0.054	0.162	1.465	1.707	1.842	1.147	2.086	1.142	2.17	0.907	0.078	1.403	0.362	0.0501	1.152	0.718	0.067	1.915	1.244	0.52	1.384	1.011	0.926	0.813	0.212	0.055	0.054
821	645.3	679.2	350.121	352.128	204.072	12015.3	2	2	Tier 3 only two-reaction									0	0	29	0	0.728	0.155	0.317	1.383	1.734	1.984	1.317	2.163	1.351	2.284	0.975	0.217	1.527	0.479	0.161	1.288	0.913	0.193	1.78	1.296	0.603	1.597	1.057	1.175	0.857	0.404	0.22	0.211
826	645.7	679.7	370.133	372.139	122.047	8982	1	1	Tier 3 zero-reaction									1	9	171	0	0.939	1.673	2.09	0.255	0.186	0.127	0.252	0.158	0.122	0.287	0.169	1.912	0.137	1.698	0.085	0.175	0.119	1.862	0.159	0.081	0.086	0.125	0.215	0.278	1.18	1.773	1.726	1.568
838	647.4	681.3	699.234	701.237	451.148	3738	1	1	Tier 3 one-reaction									0	5	303	0.0455	2.386	0.5913	1.085	2.848	3.683	3.506	3.119	4.139	4.006	4.621	2.637	0.745	3.874	1.614	0.5461	3.899	3.228	0.577	3.962	4.561	2.988	3.9	2.344	3.445	3.906	1.8	0.384	0.373
839	647.7	681.7	321.091	323.098	146.011	4355.43	2	2	Tier 3 only two-reaction									0	0	37	0.0227	1.983	0.463	1.032	1.035	0.641	0.727	0.891	0.851	0.833	0.941	0.487	0.517	0.745	1.864	0.3493	0.49	0.509	0.507	0.811	0.622	0.823	0.631	0.692	1.558	1.274	0.676	0.629	0.481
853	651.8	685.7	340.086	342.093	184.002	4265.33	2	2	Tier 3 one-reaction									0	11	207	0.0227	1.292	1.1392	0.279	0.495	1.173	0.498	0.894	0.742	5.149	0.469	0.826	0.327	1.769	0.272	0.195	0.995	1.072	0.346	0.42	0.496	0.413	0.274	1.144	0.817	0.631	0.321	0.404	0.576
865	655.4	689.1	346.11	348.117	98.0251	1.063e+06	1	1	Tier 3 only two-reaction									0	0	11	0	0.697	1.543	2.15	0.065	0.048	0.047	0.054	0.074	0.039	0.168	0.032	1.576	0.045	1.354	0.014	0.042	0.022	1.365	0.047	0.028	0.018	0.02	0.036	0.243	0.765	1.545	1.601	1.141
867	655.6	689.3	323.106	325.112	75.0207	4264	1	1	Tier 3 only two-reaction									0	0	6	0	0.739	0.189	0.381	1.109	1.004	1.2	0.907	1.327	0.787	1.249	1.088	0.386	1.175	0.558	0.05	1.271	0.767	0.389	1.23	1.152	0.461	1.161	0.828	0.775	0.776	0.519	0.188	0.32
879	659.8	693.5	323.106	325.112	150.042	53611.6	2	2	Tier 3 one-reaction									0	6	145	0	0.739	0.197	0.39	1.11	0.997	1.184	0.901	1.335	0.786	1.234	1.085	0.389	1.159	0.559	0.051	1.271	0.765	0.392	1.223	1.159	0.458	1.136	0.825	0.775	0.771	0.522	0.194	0.319
880	659.8	693.5	384.621	386.628	273.072	3808	2	2	Tier 3 one-reaction									0	1	60	0.0909	0.948	0.374	1.132	0.867	0.819	0.726	0.674	1.103	0.659	1.326	0.556	0.593	0.727	1.287	0.2907	1.224	0.3397	0.586	0.748	0.511	0.2589	0.669	0.646	0.447	1.913	0.997	0.492	0.525
891	660.8	694.4	595.28	597.286	347.195	5063.85	1	1	Tier 3 one-reaction									0	4	163	0.2045	0.687	1.245	1.828	0.105	0.109	0.0469	0.097	0.09	0.121	0.214	0.106	1.301	0.161	1.216	0.0469	0.07	0.1565	1.053	0.082	0.7697	0.0418	0.0596	0.0467	0.274	0.793	1.351	1.334	0.967
899	664.4	697.9	646.207	650.221	151.044	7958.67	1	2	Tier 3 only two-reaction									0	0	22	0.0227	0.858	0.228	0.458	1.255	1.11	1.217	0.982	1.436	0.912	1.405	1.182	0.421	1.207	0.646	0.1624	1.46	0.797	0.453	1.283	1.195	0.508	1.253	0.963	0.831	0.897	0.595	0.231	0.391
908	667	700.5	668.19	672.201	173.027	3330	1	2	Tier 3 only two-reaction									0	0	46	0.0455	0.822	0.4148	0.466	1.327	1.118	1.251	1.03	1.385	1.034	1.359	1.138	0.502	1.213	0.689	0.2793	1.381	0.92	0.518	1.368	1.155	0.561	1.205	1.002	0.869	0.915	0.647	0.397	0.347
909	667.3	700.8	368.092	370.099	120.007	11954.7	1	1	Tier 3 one-reaction									0	4	267	0	0.717	1.48	2.166	0.066	0.051	0.046	0.099	0.085	0.052	0.174	0.025	1.489	0.047	1.314	0.029	0.032	0.027	1.321	0.044	0.054	0.014	0.02	0.04	0.24	0.769	1.567	1.577	1.122
912	667.7	701.1	573.16	575.165	325.075	4259	1	1	Tier 3 one-reaction									0	8	208	0.0455	2.063	3.696	2.263	1.835	2.249	2.164	2.076	2.256	2.253	1.533	1.63	2.806	1.759	2.598	0.491	2.182	2.767	3.158	2.14	1.851	0.547	1.379	2.082	2.076	1.72	2.565	2.772	2.082
918	668.2	701.6	613.197	617.21	118.034	22163	1	2	Unidentified												0	1.347	3.263	0.988	1.695	2.732	2.241	1.917	1.439	1.512	0.505	1.23	1.857	1.759	2.31	0.048	1.471	0.097	2.716	2.103	1.197	0.085	0.719	1.939	1.699	0.602	1.69	1.898	2.239
920	668.2	701.6	615.202	617.21	367.116	20298.9	1	1	Tier 3 one-reaction									0	16	402	0	0.549	0.764	0.348	0.825	0.984	0.901	0.787	0.587	0.683	0.384	0.572	0.52	0.856	0.745	0.191	0.669	0.227	0.755	0.826	0.558	0.193	0.496	0.74	0.687	0.353	0.589	0.557	0.659
921	668.3	701.7	323.106	325.112	150.041	150402	2	2	Tier 3 one-reaction									0	1	15	0	0.719	0.207	0.394	1.084	0.979	1.152	0.869	1.305	0.78	1.208	1.072	0.388	1.125	0.597	0.055	1.271	0.756	0.409	1.195	1.145	0.453	1.118	0.826	0.764	0.774	0.545	0.21	0.354
922	668.4	701.8	276.092	278.098	56.0146	10010.8	2	2	Tier 3 one-reaction									0	1	8	0.0455	0.661	2.066	0.562	0.77	0.92	0.829	0.891	0.674	0.741	0.433	0.618	0.972	0.711	1.072	0.142	0.752	0.208	1.143	0.796	0.648	0.0811	0.498	0.886	0.644	0.387	1.052	1.091	1.086
923	668.4	701.8	613.196	615.201	365.111	21179.9	1	1	Tier 3 one-reaction									0	3	189	0	2.081	2.616	2.22	1.926	2.484	2.139	2.179	2.005	2.307	1.657	1.845	2.808	2.014	2.613	0.206	2.28	0.38	2.857	2.191	2.143	0.351	1.665	2.076	2.138	1.562	2.703	2.616	2.403
927	668.6	702	318.126	320.133	70.041	6429.45	1	1	Tier 3 only two-reaction									0	0	1	0	1.103	2.321	0.888	1.258	1.686	1.575	1.432	1.24	1.277	0.693	0.986	1.447	1.147	1.714	0.244	1.307	0.355	2.191	1.447	1.083	0.232	0.838	1.4	1.436	0.643	1.406	1.497	1.847
941	669.6	703	573.16	575.165	325.075	7796	1	1	Tier 3 one-reaction									0	8	190	0.0455	2.063	3.475	2.263	1.835	2.249	2.164	2.076	2.256	2.253	1.533	1.63	2.806	1.759	2.598	0.491	2.182	2.767	3.311	2.14	1.851	0.547	1.379	2.082	2.076	1.72	2.565	2.828	2.209
948	670	703.4	575.166	577.174	327.081	6364	1	1	Tier 3 one-reaction									0	19	275	0	0.55	0.646	0.316	0.725	0.973	0.942	0.87	0.542	0.646	0.391	0.617	0.459	0.88	0.698	0.192	0.712	0.224	0.634	0.817	0.626	0.194	0.567	0.826	0.706	0.305	0.586	0.42	0.686
953	670.8	704.1	307.101	309.107	118.031	5644.67	2	2	Tier 3 only two-reaction									0	0	21	0.0455	1.298	2.77	0.795	1.413	2.536	2.043	1.8	1.411	1.424	0.557	1.422	1.609	2.055	1.994	0.3728	1.332	0.545	2.452	1.792	1.231	0.3319	0.71	1.816	1.575	0.607	1.403	1.766	2.122
966	674.5	707.8	295.599	297.605	95.0279	3006	2	2	Tier 3 only two-reaction									0	0	1	0.2045	0.759	1.2934	0.1764	1.753	1.381	1.224	1.032	1.629	1.035	1.357	1.313	0.1618	1.067	0.743	0.1835	1.367	1.322	0.5652	1.361	1.183	1.61	1.134	0.79	0.757	1.041	0.403	0.5085	0.1478
968	674.6	707.9	309.601	311.608	123.032	7501.2	2	2	Tier 3 zero-reaction									2	10	224	0	0.672	0.204	0.276	1.793	1.469	1.545	1.327	1.993	1.337	1.447	1.066	0.208	1.212	0.475	0.112	1.734	1.177	0.292	1.749	1.3	1.914	1.354	1.051	0.611	0.942	0.396	0.185	0.236
969	674.7	708	618.195	622.208	123.032	16955.4	1	2	Tier 3 zero-reaction									2	10	224	0	0.632	0.222	0.305	1.694	1.451	1.528	1.261	1.912	1.212	1.59	1.251	0.172	1.199	0.481	0.115	1.804	1.127	0.303	1.585	1.309	1.892	1.413	1.027	0.61	0.889	0.374	0.229	0.161
971	675.1	708.4	620.197	622.209	372.112	21730	1	1	Tier 3 one-reaction									0	7	202	0	0.116	0.309	0.062	0.255	0.288	0.234	0.215	0.265	0.193	0.251	0.213	0.055	0.198	0.124	0.045	0.282	0.189	0.087	0.292	0.218	0.275	0.231	0.192	0.14	0.142	0.218	0.045	0.049
982	677.4	710.7	388.096	390.102	140.011	12559.1	1	1	Tier 3 one-reaction									0	8	224	0	0.636	0.481	0.631	1.456	2.421	0.888	0.547	1.379	1.106	0.921	0.858	0.187	0.659	0.403	1.109	1.412	1.145	0.417	1.142	0.607	1.119	0.58	0.411	0.807	0.827	0.535	0.412	0.349
984	678.1	711.3	400.098	402.103	152.012	73180.8	1	1	Tier 3 only two-reaction									0	0	11	0	0.889	0.439	1.112	0.743	0.667	0.63	0.641	0.867	0.56	1.301	0.504	0.569	0.656	0.922	0.034	0.742	0.436	0.752	0.764	0.559	0.403	0.455	0.522	0.72	1.579	0.721	0.503	0.377
986	678.5	711.8	370.131	372.139	122.046	10360	1	1	Tier 3 only two-reaction									0	0	2	0.0455	0.619	0.415	0.956	0.315	0.327	0.247	0.278	0.411	0.205	0.626	0.184	0.42	0.323	1.312	0.465	0.247	0.112	0.59	0.276	0.176	0.0933	0.102	0.186	0.27	1.216	1.13	0.497	0.459
989	678.8	712.1	613.197	615.201	365.112	11320	1	1	Tier 3 one-reaction									0	3	181	0	2.081	2.745	2.22	1.926	2.484	2.139	2.146	2.005	2.307	1.58	1.838	2.808	2.014	2.577	0.206	2.28	0.408	2.857	2.191	2.143	0.368	1.665	1.991	2.138	1.562	2.703	2.494	2.403
1002	681.3	714.6	323.105	325.111	75.0195	5640	1	1	Tier 3 only two-reaction									0	0	8	0	0.716	0.22	0.394	1.067	0.959	1.142	0.86	1.304	0.767	1.16	1.051	0.4	1.096	0.636	0.051	1.265	0.738	0.446	1.186	1.118	0.438	1.096	0.8	0.758	0.774	0.569	0.223	0.38
1009	682	715.4	652.2	656.214	157.037	4378	1	2	Tier 3 zero-reaction									1	19	265	0.0227	1.146	0.38	0.529	2.44	1.668	2.285	1.868	2.696	1.579	1.922	1.521	0.353	2.239	0.679	0.51	2.18	1.575	0.463	2.581	1.994	2.308	1.628	1.5	0.96	1.733	0.533	0.811	0.334
1013	682.8	716.2	362.117	364.123	114.031	92031	1	1	Tier 3 one-reaction									0	28	470	0	0.931	0.325	0.874	0.754	0.997	0.87	1.479	0.903	0.867	0.516	0.958	0.88	0.918	0.535	0.728	0.814	0.869	1.076	0.728	0.903	0.629	0.599	1.166	1.427	1.182	0.557	0.44	0.505
1018	683.8	717.2	693.171	695.177	445.086	6638.1	1	1	Tier 3 one-reaction									0	7	206	0	0.913	0.771	0.674	0.865	0.831	0.894	0.994	0.97	0.889	0.767	0.88	0.786	0.872	1.084	0.794	0.828	0.97	0.747	0.927	0.945	1.063	0.74	0.872	1.122	0.803	0.698	0.927	0.894
1026	685.1	718.6	652.2	654.205	404.115	4730	1	1	Tier 3 one-reaction									0	6	274	0.0455	1.59	0.837	1.09	2.402	2.463	2.881	2.385	3.113	2.773	2.738	2.088	0.637	1.66	1.092	0.769	3.183	2.651	0.9716	2.837	3.235	3.241	2.687	1.648	1.634	2.803	1.573	1.212	0.771
1044	689.1	722.6	376.132	378.139	128.047	376105	1	1	Tier 3 one-reaction									0	32	514	0	1.289	1.489	1.857	0.838	0.506	0.277	0.48	0.405	0.32	0.417	0.364	1.891	0.248	1.751	0.38	0.426	0.202	1.877	0.481	0.296	0.433	0.206	0.439	0.496	1.347	1.433	1.689	1.402
1045	689.1	722.7	360.102	362.11	112.017	6021.33	1	1	Tier 3 zero-reaction									2	8	292	0.0227	1.276	0.739	0.517	0.746	0.703	0.372	1.028	0.734	1.307	0.437	1.601	0.789	0.456	0.896	0.2802	0.392	1.776	0.816	0.865	0.343	0.635	1.089	0.75	1.722	0.804	0.578	0.58	0.638
1051	691.7	725.3	410.132	412.139	162.047	6004	1	1	Tier 3 one-reaction									0	3	100	0.3409	0.994	0.8633	0.9583	1.186	1.117	1.107	1.056	1.132	1.015	1.108	1.157	0.879	1.102	0.8844	1.013	1.086	1.195	0.8746	1.024	1.141	0.8085	1.082	0.945	1.119	1.0299	1.0316	0.8659	0.8027
1053	692	725.6	323.106	325.112	150.041	104786	2	2	Tier 3 one-reaction									0	1	15	0	0.702	0.236	0.408	1.029	0.915	1.121	0.838	1.24	0.758	1.148	1.04	0.413	1.072	0.684	0.06	1.252	0.729	0.474	1.161	1.078	0.437	1.071	0.786	0.734	0.772	0.604	0.249	0.415
1056	693	726.6	324.107	326.112	152.044	12247.9	2	2	Tier 3 one-reaction									0	1	42	0	1.461	0.644	1.047	1.884	1.501	1.464	1.559	1.604	1.238	1.758	1.615	0.75	1.592	1.552	0.418	1.719	1.118	0.854	1.604	1.438	0.8	1.586	1.517	1.099	1.134	1.217	0.92	1.094
1057	693	726.7	315.108	317.115	134.046	3018	2	2	Tier 3 only two-reaction									0	0	5	0.2045	0.557	0.5021	0.389	1.222	1.284	0.97	1.105	1.38	0.89	1.675	1.005	0.7997	1.253	0.431	0.5797	1.517	1.108	0.5087	1.591	1.138	0.7821	1.195	1.034	0.675	0.852	0.533	0.9896	0.4669
1061	695.2	728.8	392.128	394.135	288.085	32306	2	2	Tier 3 one-reaction									0	9	293	0.0227	1.434	0.0313	1.358	0.488	0.306	0.302	0.296	0.53	0.336	0.889	0.24	0.675	0.378	1.242	0.19	0.31	0.08	0.683	0.343	0.396	0.116	0.164	0.194	0.61	2.358	1.072	0.478	0.572
1076	699.3	733.1	584.151	586.157	336.066	7198.91	1	1	Tier 3 one-reaction									0	6	144	0.0909	0.595	0.1555	0.208	1.426	1.096	1.177	0.887	1.496	1.09	1.457	1.016	0.13	1.168	0.206	0.1796	1.411	1.041	0.107	1.281	1.026	0.621	1.111	0.866	0.73	0.697	0.188	0.156	0.1446
1079	699.6	733.4	647.21	649.219	399.125	12174	1	1	Tier 3 one-reaction									0	8	280	0	0.226	0.124	0.161	0.28	0.232	0.235	0.249	0.257	0.194	0.277	0.255	0.121	0.239	0.256	0.075	0.291	0.189	0.138	0.263	0.238	0.15	0.248	0.252	0.182	0.173	0.214	0.15	0.18
1099	704.7	738.6	550.278	552.284	302.193	4201.33	1	1	Tier 3 one-reaction									0	1	42	0	0.925	0.44	0.914	0.987	0.826	0.875	1.229	0.749	0.73	0.762	1.029	0.386	0.974	0.952	0.608	1.173	0.93	0.704	0.93	1.03	1.306	0.884	0.742	0.907	1.132	0.87	0.715	0.483
1108	706.4	740.4	336.127	338.134	88.0423	11839.2	1	1	Unidentified												0	0.698	0.875	1.061	0.512	0.683	0.619	0.568	0.583	0.585	0.914	0.778	0.86	0.951	1.466	0.033	0.8	0.38	1.28	0.796	0.76	0.341	0.92	0.762	0.905	1.201	1.296	0.722	0.951
1113	708.7	742.8	336.101	338.107	88.0157	24936	1	1	Tier 2					AAA00009000	Pyruvate	0.96	169.7				0	1.061	0.891	1.121	0.797	1.011	0.723	0.931	1.089	1.04	0.76	0.967	0.909	0.678	0.855	0.589	0.527	1.044	0.77	0.975	0.743	1.092	1.132	0.87	1.406	0.731	0.986	0.842	0.927
1120	710.3	744.4	669.227	671.23	421.142	5053	1	1	Tier 3 one-reaction									0	3	100	0.0682	0.471	0.97	1.034	0.629	0.797	0.772	0.539	0.9	0.72	0.651	0.65	0.903	0.768	0.803	0.6421	0.718	1.041	0.931	0.922	1.044	0.538	0.633	0.692	2.0766	0.697	1.489	0.9	0.881
1121	710.4	744.5	668.188	672.201	173.025	4002	1	2	Tier 3 one-reaction									0	2	70	0	0.87	0.38	0.584	1.104	1.027	1.137	1.005	1.256	0.919	1.423	1.089	0.497	1.184	0.836	0.146	1.227	0.865	0.566	1.188	1.081	0.52	1.232	1.026	0.834	0.915	0.738	0.353	0.523
1122	710.7	744.8	332.106	334.112	84.0207	18632	1	1	Tier 3 one-reaction									0	13	310	0	1.056	1.423	1.018	0.499	0.421	0.567	0.518	0.323	0.426	0.493	0.565	1.092	0.553	2.256	0.358	0.546	0.651	1.542	0.415	0.516	0.184	0.671	0.474	0.983	1.166	2.358	0.879	1.94
1125	711.3	745.4	450.205	452.212	202.12	3876	1	1	Tier 3 zero-reaction									1	15	238	0	0.962	0.376	0.452	1.028	1.135	0.999	1.038	0.909	1.022	1.472	1.065	0.294	2.762	0.556	1.748	1.191	1.358	0.302	1.689	1.166	1.169	1.332	1.039	1.106	0.399	0.387	0.32	0.438
1130	713.3	747.4	324.108	326.113	152.046	100079	2	2	Tier 3 zero-reaction									9	31	455	0	1.773	1.198	1.227	2.1	1.612	1.676	1.747	1.779	1.399	2.075	1.813	0.916	1.726	1.918	0.531	1.92	1.253	1.09	1.823	1.579	1.063	1.763	1.801	1.262	1.21	1.504	1.092	1.367
1132	714.4	748.6	323.106	325.112	150.041	1148432	2	2	Tier 3 one-reaction									0	1	15	0	0.705	0.26	0.42	0.986	0.907	1.083	0.823	1.223	0.741	1.11	1.012	0.435	1.057	0.714	0.063	1.223	0.718	0.497	1.126	1.002	0.447	1.068	0.771	0.737	0.766	0.647	0.274	0.442
1136	715.8	750	547.762	549.769	299.677	5632	1	1	Unidentified												0.0455	0.622	0.2719	0.471	1.003	0.873	0.877	0.771	0.999	0.73	1.036	0.725	0.452	0.987	0.507	0.3139	0.955	0.814	0.506	1.25	0.948	0.534	0.957	0.821	0.674	0.816	0.654	0.341	0.435
1137	715.9	750.2	567.238	569.244	638.306	2874	2	2	Tier 3 one-reaction									0	4	294	0.0227	0.777	0.911	0.834	0.923	0.921	1.142	0.75	1.097	0.906	1.098	1.023	0.847	1.094	0.59	0.3854	1.268	1.044	0.761	1.164	0.934	0.556	1.257	1.093	0.823	1.365	0.664	0.677	0.671
1143	718.7	753	396.123	398.129	148.038	22457.7	1	1	Tier 2					AAA00123000	2-Dehydro-3-deoxy-L-arabinonate/2-Dehydro-3-deoxy-D-xylonate	2.35	160.2				0.0227	0.73	0.914	2.023	0.292	0.231	0.211	0.256	0.348	0.177	0.522	0.148	0.684	0.282	1.086	0.3014	0.168	0.14	0.63	0.228	0.123	0.072	0.118	0.296	0.36	1.863	1.494	1.124	0.543
1166	724.3	758.8	303.103	305.11	110.036	9466	2	2	Tier 3 zero-reaction									2	14	363	0	0.673	0.934	1.338	0.251	0.291	0.186	0.233	0.3	0.183	0.35	0.154	1.067	0.189	1.388	0.106	0.265	0.146	1.093	0.257	0.165	0.192	0.159	0.171	0.291	1.121	1.324	1.001	1.141
1167	724.6	759	605.199	609.213	110.036	5419.14	1	2	Tier 3 zero-reaction									2	14	363	0.0455	0.637	0.844	1.228	0.329	0.269	0.24	0.287	0.348	0.208	0.362	0.167	0.938	0.228	1.393	0.1291	0.255	0.1508	1.176	0.303	0.207	0.216	0.146	0.169	0.287	1.231	1.26	0.961	1.064
1169	725	759.5	336.126	338.132	88.0406	121157	1	1	Tier 3 only two-reaction									0	0	7	0	0.681	0.491	0.992	0.31	0.649	0.555	0.555	0.589	0.609	0.919	0.823	0.872	0.972	1.534	0.037	0.739	0.387	1.381	0.711	0.732	0.358	0.899	0.673	0.907	1.032	1.306	0.706	0.962
1187	729.6	764.2	645.206	649.218	150.042	8906	1	2	Tier 3 one-reaction									0	6	141	0	0.756	0.269	0.468	1.077	1.006	1.019	0.924	1.272	0.896	1.194	1.116	0.393	1.096	0.725	0.065	1.186	0.865	0.527	1.175	1.122	0.811	1.042	0.872	0.785	0.868	0.639	0.313	0.425
1191	730.6	765.3	336.123	338.129	88.0374	59500	1	1	Tier 3 only two-reaction									0	0	2	0.0227	0.897	0.498	1.44	1.232	0.586	0.405	0.546	0.566	0.536	1.357	1.379	0.982	1.109	1.549	0.8013	1.145	0.899	1.65	0.54	0.671	0.331	0.98	0.664	1.023	0.973	2.271	0.771	0.991
1196	732.3	767	323.605	325.612	75.5198	3836	1	1	Unidentified												0	0.814	0.327	0.526	0.683	0.985	1.101	0.894	1.234	0.849	1.183	1.103	0.562	1.151	0.809	0.079	1.202	0.747	0.676	1.247	1.079	0.541	1.225	0.9	0.823	0.884	0.76	0.397	0.51
1203	735.6	770.4	715.154	717.16	467.068	7247.5	1	1	Tier 3 one-reaction									0	2	99	0.0682	0.987	0.3824	0.777	0.819	0.766	0.942	0.935	1	0.844	0.756	0.978	0.737	0.808	1.051	0.859	0.879	0.981	0.885	0.925	0.868	1.118	0.802	0.947	1.018	0.79	0.835	0.3835	0.723
1215	737.5	772.3	350.116	352.123	102.031	344381	1	1	Tier 2					AAA00181000	Acetoacetate	2.31	110.7				0	0.819	2.372	1.572	0.797	1.096	0.764	0.672	0.804	0.76	0.695	0.746	1.301	0.614	1.127	0.517	0.807	0.94	1.429	0.697	0.579	0.699	0.478	0.609	0.743	1.18	1.181	2.015	1.858
1217	737.5	772.3	362.078	364.084	113.992	48285.3	1	1	Tier 3 only two-reaction									0	0	1	0	0.602	0.574	0.681	0.584	0.573	0.69	0.711	0.668	0.996	0.802	1.321	0.784	0.615	0.719	0.919	0.711	1.626	0.778	0.603	0.811	0.99	1.086	1.069	0.731	1.045	0.664	0.578	0.535
1221	738.9	773.7	470.21	472.216	222.125	3456	1	1	Tier 3 one-reaction									0	3	163	0	1.042	1.502	1.634	0.598	0.498	0.403	0.641	0.511	0.415	0.781	0.378	1.164	0.45	1.603	0.514	0.64	0.637	1.708	0.629	0.462	0.978	0.475	0.547	0.804	0.894	0.989	2.157	1.767
1230	740.9	775.8	323.107	325.113	75.0215	8346	1	1	Unidentified												0	0.774	0.668	0.545	0.912	0.843	0.985	0.796	1.25	0.721	1.063	0.953	0.628	0.989	0.865	0.111	1.067	0.694	0.631	1.101	0.894	0.481	0.989	0.758	0.77	0.856	0.799	0.443	0.572
1237	741.6	776.5	395.127	397.133	294.082	10360.7	2	2	Tier 3 one-reaction									0	3	192	0	2.32	0.455	1.18	0.952	0.593	0.692	0.654	0.944	0.47	2.48	0.393	0.596	0.683	1.565	0.098	0.73	0.298	0.708	0.69	0.4	0.281	0.391	0.541	1.47	3.548	1.452	0.434	0.396
1252	746	781.1	348.124	350.128	100.039	15728	1	1	Tier 3 only two-reaction									0	0	39	0.1818	1.017	1.7331	1.427	1.888	1.536	2.108	1.215	1.507	2.391	2.281	1.627	7.6814	1.772	1.111	8.7668	1.417	1.791	0.9401	1.682	2.321	1.425	1.559	1.13	1.554	2.104	3.3833	1.339	1.307
1253	746.1	781.1	320.111	322.118	144.052	4320	2	2	Tier 3 one-reaction									0	15	283	0.0909	0.768	0.5322	0.348	1.073	1.735	1.616	0.924	1.247	1.548	1.071	1.221	0.6238	1.12	0.549	0.642	1.237	1.587	0.603	1.475	1.777	1.551	2.499	1.214	1.184	0.638	0.287	0.668	0.422
1260	747	782.1	683.373	685.379	435.288	56054	1	1	Tier 3 one-reaction									0	3	90	0.0227	0.707	0.449	0.724	0.833	1.796	0.464	0.231	0.213	0.348	1.928	0.537	0.456	1.316	1.163	0.139	0.707	0.229	0.396	0.284	0.518	0.724	0.851	0.359	0.762	0.98	0.846	0.216	1.347
1265	747.6	782.7	639.216	641.221	391.131	6044	1	1	Tier 3 one-reaction									0	2	118	0.0909	1.043	0.3668	0.529	1.02	1.711	2.235	1.256	2.157	2.546	1.575	1.393	0.71	1.724	0.791	0.4235	1.643	2.254	2.338	2.183	2.625	2.236	2.283	1.26	2.239	1.767	0.811	0.368	0.961
1276	748.9	784	639.217	643.229	144.054	6696	1	2	Tier 3 one-reaction									0	15	288	0.1136	0.75	0.1457	0.533	1.001	1.62	1.847	1.09	1.28	1.591	1.16	1.404	0.244	1.389	0.547	0.1682	1.279	2.106	0.1476	1.865	1.946	1.59	3.025	1.223	1.425	0.779	0.267	0.7093	0.236
1285	751.1	786.3	395.128	397.134	294.085	13098	2	2	Tier 3 one-reaction									0	7	270	0	2.268	0.418	1.165	0.995	0.586	0.682	0.655	0.957	0.473	2.496	0.405	0.614	0.68	1.559	0.098	0.745	0.288	0.729	0.667	0.4	0.263	0.396	0.552	1.438	3.595	1.434	0.465	0.404
1289	752.1	787.3	395.128	397.134	147.042	8342	1	1	Tier 3 one-reaction									0	1	58	0	2.253	0.427	1.157	0.995	0.59	0.688	0.646	0.961	0.473	2.496	0.412	0.613	0.68	1.557	0.098	0.739	0.288	0.729	0.667	0.4	0.259	0.396	0.545	1.45	3.589	1.42	0.44	0.405
1293	753.8	789.2	566.304	568.31	318.219	9629.31	1	1	Tier 3 zero-reaction									9	90	572	0	0.81	0.487	0.642	0.965	0.737	1.128	0.664	0.957	0.951	1.091	0.718	0.721	1.165	0.43	0.301	0.994	0.723	0.444	1.007	1.063	0.973	1.015	0.858	0.634	0.694	0.639	0.547	0.546
1319	759.8	795.6	723.193	725.193	475.108	5216.67	1	1	Tier 3 one-reaction									0	3	229	0	4.11	3.545	4.781	4.377	4.162	4.519	4.48	4.449	4.875	5.645	4.261	3.237	4.756	3.969	4.29	5.444	4.767	2.954	4.254	5.067	4.437	5.585	4.856	4.462	4.477	4.092	3.204	3.169
1330	762.3	798.2	621.195	623.201	373.11	3632	1	1	Tier 3 one-reaction									0	17	268	0.1364	1.987	3.831	3.517	0.808	0.761	0.85	0.559	1.199	0.3681	1.397	0.578	3.205	0.898	1.722	0.3325	0.812	0.3885	3.77	0.968	0.601	0.296	0.4223	0.407	1.14	3.348	2.964	1.885	1.63
1335	763.1	799	621.194	625.207	126.031	6805.71	1	2	Tier 3 one-reaction									0	15	390	0.1136	0.89	1.266	2.333	0.338	0.225	0.249	0.213	0.283	0.123	0.535	0.158	1.357	0.212	1.864	0.1199	0.213	0.1401	1.672	0.259	0.1198	0.1068	0.1523	0.149	0.295	1.724	2.029	1.234	1.054
1340	763.9	799.9	320.106	322.113	144.041	266447	2	2	Tier 3 zero-reaction									3	43	475	0	0.515	0.124	0.104	1.474	1.349	1.327	1.201	1.615	1.077	1.669	1.188	0.093	1.34	0.169	0.02	1.529	0.901	0.07	1.505	1.191	0.66	1.181	1.02	0.714	0.771	0.128	0.026	0.025
1341	763.9	799.9	323.106	325.112	150.042	190386	2	2	Tier 3 one-reaction									0	6	141	0	0.83	0.451	0.667	0.932	0.923	1.017	0.874	1.182	0.802	1.098	0.944	0.615	1.083	0.809	0.22	1.107	0.729	0.621	1.082	0.914	0.512	1	0.825	0.743	0.943	0.792	0.526	0.606
1342	764.1	800.1	335.093	337.1	174.015	4494.67	2	2	Tier 2					AAA00130000	Dehydroascorbate - 2 tags	1.93	77.6				0.2273	1.711	0.1831	0.551	1.293	1.805	0.264	2.152	1.816	1.451	0.264	1.614	0.409	0.275	0.1939	0.258	0.313	1.866	0.663	1.296	0.257	1.205	0.945	1.85	2.064	0.973	0.2188	0.1836	0.1702
1353	771.1	807.5	320.106	322.112	144.041	139188	2	2	Tier 3 zero-reaction									3	43	475	0	0.515	0.111	0.177	1.503	1.367	1.328	1.208	1.639	1.078	1.621	1.205	0.144	1.362	0.234	0.025	1.56	0.837	0.135	1.543	1.22	0.6	1.167	1.038	0.748	0.748	0.19	0.079	0.152
1355	773.3	809.5	378.148	380.154	130.062	1.22362e+06	1	1	Tier 1	HMDB00491	3-Methyl-2-oxovaleric acid	1.44	6.1								0	0.767	0.687	0.798	0.726	1.03	1.044	0.845	0.876	1.112	1.074	0.916	0.549	0.992	0.781	0.462	1.004	0.968	0.528	0.719	0.985	0.687	0.926	0.803	0.663	0.817	0.878	0.657	0.57
1357	773.8	809.9	344.095	346.102	96.0101	57626	1	1	Unidentified												0.5	0.747	1.255	1.905	0.2429	0.2269	0.2383	0.2443	0.2214	0.2638	0.171	0.2273	1.416	0.2649	1.556	0.2383	0.2862	0.2784	1.348	0.292	0.2627	0.2122	0.3027	0.2371	0.203	0.99	1.714	1.43	1.398
1368	783.5	817.7	362.116	364.123	114.031	37756	1	1	Tier 3 one-reaction									0	28	470	0	1.007	0.238	0.676	1.022	1.327	0.551	1.784	1.227	1.365	0.415	1.644	1.032	0.596	0.367	0.373	0.565	1.7	1.121	1.145	0.593	1.179	1.078	1.545	1.937	0.996	0.306	0.272	0.328
1372	784	818.2	382.09	384.094	134.005	7482	1	1	Tier 3 one-reaction									0	2	75	0.1364	0.793	1.075	1.078	0.6	0.487	0.623	0.448	0.423	0.4074	0.912	0.382	0.674	1.039	2.181	0.3046	0.588	0.3559	0.78	0.543	0.42	0.2712	0.3869	0.51	0.685	1.395	1.709	0.612	0.817
1375	784.4	818.4	395.117	397.123	147.032	8664.22	1	1	Tier 3 zero-reaction									1	4	111	0	1.114	0.791	1.156	0.835	0.733	0.852	0.797	0.86	0.889	1.198	0.511	0.779	0.764	0.896	0.138	0.691	0.877	0.431	0.65	0.831	0.657	1.02	0.895	1.376	0.806	1.021	0.509	0.672
1386	787.4	820.9	380.094	382.099	132.009	11760.7	1	1	Tier 3 only two-reaction									0	0	56	0.0455	0.857	1.093	1.1	0.162	0.178	0.187	0.14	0.147	0.146	0.193	0.108	0.9	0.161	7.9892	0.0596	0.172	0.086	1.15	0.182	0.127	0.091	0.11	0.119	0.594	1.027	1.853	0.655	1.012
1387	787.7	821.1	629.21	633.225	134.047	6732	1	2	Tier 3 one-reaction									0	1	108	0	0.584	0.053	0.118	1.53	1.349	1.363	1.243	1.6	1.141	1.653	1.248	0.081	1.384	0.183	0.125	1.532	1.041	0.089	1.524	1.234	0.778	1.306	1.191	0.854	0.614	0.17	0.048	0.06
1395	789.5	822.6	364.127	366.137	116.042	18418	1	1	Tier 3 one-reaction									0	1	58	0	0.937	0.487	0.733	3.175	1.276	1.761	1.243	1.294	1.195	7.663	1.419	0.461	2.187	0.372	0.425	2.443	1.299	1.292	1.308	1.141	0.748	1.471	1.12	3.197	0.762	1.227	0.588	0.435
1399	789.9	822.9	404.137	406.146	156.052	7493	1	1	Tier 3 only two-reaction									0	0	3	0	0.981	0.245	0.335	1.257	1.222	1.136	1.042	1.19	1.075	1.201	1.28	0.3	1.133	0.524	0.238	1.335	0.599	0.309	1.281	1.059	0.42	1.079	0.975	0.919	0.812	0.472	0.228	0.317
1406	790.2	823.2	516.108	518.113	268.023	4881.11	1	1	Tier 3 one-reaction									0	2	120	0.0455	0.923	0.85	0.657	0.865	0.918	1.009	0.951	0.904	1.072	0.924	0.993	0.6	0.864	0.638	0.838	0.888	0.947	0.929	0.933	0.777	1.159	0.886	1.043	1.132	0.712	1.081	0.646	0.634
1411	790.9	823.7	320.106	322.113	144.041	72865.3	2	2	Tier 3 zero-reaction									3	43	475	0	0.668	0.109	0.276	1.513	1.38	1.331	1.207	1.547	1.072	1.502	1.24	0.246	1.364	0.301	0.044	1.56	0.755	0.229	1.537	1.276	0.513	1.145	1.03	0.795	0.724	0.311	0.13	0.241
1413	791.1	823.9	321.107	323.111	146.044	11225.2	2	2	Tier 3 only two-reaction									0	0	22	0	1.13	0.513	0.59	1.389	1.67	1.481	1.564	1.576	1.231	1.493	1.585	0.481	1.563	0.761	0.44	1.648	0.959	0.401	1.996	1.446	0.647	1.493	1.718	1.008	0.95	0.713	0.518	0.566
1414	791.5	824.2	715.154	717.159	467.069	6062	1	1	Tier 3 one-reaction									0	2	122	0.0455	1.01	0.732	0.756	0.879	1.044	0.914	0.971	0.973	1.111	0.848	1.026	0.881	0.859	0.4832	0.835	1.027	1.114	0.913	0.857	0.894	1.113	0.927	1.036	1.08	0.762	1.03	0.778	0.806
1415	791.6	824.3	635.19	639.205	140.027	15972.7	1	2	Tier 3 only two-reaction									0	0	51	0	0.23	1.648	0.674	0.278	0.421	0.354	0.306	0.153	0.427	0.506	0.425	0.941	0.39	0.971	3.504	0.398	0.783	0.949	0.422	0.408	0.479	0.572	0.442	0.331	0.311	0.738	1.784	0.97
1416	791.7	824.4	465.158	467.166	217.073	11448.8	1	1	Tier 2					AAA01017000	3-Methylindolepyruvate	1.69	68.6				0.0227	0.218	0.143	0.147	1.677	1.878	2.964	1.657	1.707	1.034	0.42	1.59	0.091	0.244	0.315	0.9	1.94	1.403	0.316	1.702	2.305	0.59	1.738	0.653	0.244	0.313	0.176	0.101	0.661
1417	791.7	824.4	394.142	396.149	146.057	29148.6	1	1	Tier 2					AAA00714000	(S)-2-Aceto-2-hydroxybutanoate	2.45	87.6				0	0.664	0.183	0.271	1.543	1.33	1.402	1.263	1.622	1.175	1.69	1.292	0.231	1.436	0.292	0.287	1.652	1.112	0.213	1.445	1.309	0.889	1.41	1.174	0.927	0.735	0.314	0.162	0.173
1418	791.9	824.5	364.131	366.138	116.046	19591.7	1	1	Tier 2					AAA00731000	5-Oxopentanoate	3.73	136.7				0	0.669	0.356	0.421	1.507	1.234	1.209	1.243	1.298	1.151	1.517	1.204	0.392	1.272	0.356	0.243	1.422	1.005	0.423	1.25	1.134	0.735	1.201	1.096	0.83	0.748	0.403	0.515	0.38
1426	793.1	825.5	315.108	317.115	134.046	113933	2	2	Tier 3 only two-reaction									0	0	5	0	0.548	0.073	0.133	1.421	1.231	1.292	1.124	1.629	1.016	1.545	1.274	0.083	1.256	0.202	0.16	1.559	0.992	0.1	1.436	1.143	0.846	1.285	1.102	0.855	0.577	0.191	0.059	0.075
1440	796.8	828.5	550.2	552.207	302.115	6350.67	1	1	Tier 3 one-reaction									0	8	193	0.1136	0.769	0.6235	1.465	0.793	0.53	0.536	0.638	1.061	0.627	3.085	1.332	0.6348	1.365	0.292	2.545	0.784	0.5	0.281	0.71	1.26	0.883	1.653	0.653	0.72	0.452	0.9313	1.464	0.5797
1470	805.8	838.8	670.236	674.25	175.073	10069.8	1	2	Tier 3 only two-reaction									0	0	90	0.0227	0.569	0.0363	0.12	1.6	1.275	1.31	1.296	1.581	1.13	1.773	1.278	0.072	1.367	0.187	0.112	1.649	0.989	0.102	1.389	1.179	0.738	1.372	1.185	0.88	0.609	0.151	0.053	0.076
1475	806.9	840.1	671.24	675.254	176.077	5464	1	2	Unidentified												0.1818	0.621	0.1262	0.222	1.703	1.517	1.423	1.403	1.841	1.226	1.77	1.284	0.1285	1.594	0.205	0.1457	1.987	1.104	0.1278	1.502	1.398	0.846	1.268	1.171	0.965	0.762	0.353	0.1266	0.1173
1476	807.1	840.3	378.147	380.154	130.061	4534	1	1	Tier 1	HMDB01864	2-Ketohexanoic acid	4.4	12.9								0	1.113	0.686	0.983	1.294	1.194	1.251	1.021	1.026	1.181	1.353	1.153	0.771	1.275	0.882	0.773	1.249	1.123	0.875	1.034	1.201	0.999	1.077	0.921	1.04	0.787	0.938	0.89	0.799
1478	807.5	840.8	405.148	407.155	157.063	23880.6	1	1	Tier 3 only two-reaction									0	0	36	0	0.565	0.088	0.122	1.457	1.207	1.245	1.174	1.444	1.042	1.551	1.159	0.089	1.272	0.175	0.189	1.364	0.913	0.111	1.367	1.148	0.637	1.175	1.108	0.787	0.624	0.181	0.058	0.08
1480	807.6	840.9	335.621	337.628	87.5358	8116	1	1	Unidentified												0.1136	0.589	0.2221	0.129	1.343	1.173	1.302	1.228	1.456	1.074	1.594	1.114	0.283	1.355	0.185	0.2564	1.433	1.008	0.225	1.479	1.295	0.843	1.174	1.085	0.837	0.61	0.185	0.2228	0.2065
1481	808.1	841.5	384.112	386.118	136.027	8114.88	1	1	Tier 3 one-reaction									0	3	94	0.3182	0.213	1.777	1.7	0.339	0.109	0.479	0.0842	0.126	0.263	0.116	1.4131	2.328	1.8921	0.857	0.5292	0.0986	0.4417	1.491	0.0804	0.113	0.403	0.1043	0.113	3.4551	0.372	1.286	1.866	1.915
1483	808.7	842.2	356.131	358.137	108.045	14770.8	1	1	Tier 3 only two-reaction									0	0	10	0	0.912	0.936	1.355	0.861	0.588	1.122	0.698	0.762	0.854	0.585	0.517	0.893	0.656	0.861	0.262	0.55	0.674	0.385	0.676	0.552	0.983	0.735	0.738	1.136	0.978	0.771	0.65	0.638
1485	808.8	842.3	713.394	715.401	465.308	5662.4	1	1	Tier 3 zero-reaction									2	35	344	0.0909	0.549	0.142	0.279	1.106	2.658	0.692	0.383	0.394	0.617	2.222	0.814	0.142	1.728	0.275	0.592	1.024	0.531	0.1128	0.471	1.009	1.792	1.585	0.605	0.578	0.555	0.222	0.1117	0.323
1495	810.8	844.6	326.088	328.097	156.006	4422.8	2	2	Tier 3 zero-reaction									1	7	174	0.0227	0.674	0.326	0.52	0.497	0.588	0.234	0.563	0.77	0.479	0.302	0.482	0.395	0.158	0.559	0.3518	0.44	0.753	0.454	0.491	0.225	0.595	0.366	0.426	0.715	0.788	0.423	0.316	0.258
1512	813.2	847.4	394.142	396.149	146.057	9358	1	1	Tier 2					AAA00714000	(R)-3-Hydroxy-3-methyl-2-oxopentanoate	3.32	136.7				0	0.63	0.177	0.232	1.481	1.219	1.358	1.167	1.492	1.121	1.517	1.249	0.215	1.298	0.273	0.299	1.555	1.06	0.209	1.354	1.219	0.824	1.333	1.124	0.888	0.674	0.294	0.157	0.181
1516	814.2	848.5	674.272	676.28	426.187	6374.15	1	1	Tier 3 one-reaction									0	5	284	0	0.945	0.746	0.808	0.933	0.925	1.116	0.879	0.894	0.698	0.807	0.664	0.609	0.988	0.863	0.771	0.797	0.998	0.625	0.84	1.187	0.866	1.153	0.89	0.998	0.924	0.646	0.662	0.647
1517	814.5	848.9	629.211	633.224	134.048	12198	1	2	Tier 3 one-reaction									0	1	106	0	0.785	0.063	0.16	1.596	1.489	1.477	1.337	1.765	1.125	1.878	1.266	0.115	1.428	0.211	0.12	1.542	0.924	0.111	1.671	1.26	0.718	1.274	1.218	0.984	0.729	0.196	0.061	0.091
1519	815	849.5	693.222	697.234	198.059	4394	1	2	Tier 3 only two-reaction									0	0	37	0.2273	0.666	0.2185	1.199	1.603	1.654	1.355	1.366	1.691	1.106	1.754	1.427	0.2224	1.448	0.284	0.2522	1.636	1.136	0.7434	1.608	1.395	0.745	1.432	1.244	1.012	0.885	0.326	1.3093	0.67
1522	815.2	849.7	405.148	407.154	157.063	19414.3	1	1	Tier 3 only two-reaction									0	0	38	0	0.555	0.072	0.137	1.425	1.186	1.24	1.173	1.441	1.021	1.582	1.164	0.095	1.283	0.181	0.088	1.372	0.909	0.083	1.34	1.137	0.639	1.161	1.094	0.79	0.639	0.202	0.058	0.086
1528	816.5	851.2	391.123	393.129	143.037	14442.4	1	1	Tier 3 one-reaction									0	3	60	0.0227	0.735	0.453	1.023	1.047	0.891	0.936	0.951	1.017	1.008	0.889	0.706	0.395	1.171	0.61	0.1549	0.943	1.545	0.303	0.867	0.984	0.927	1.243	0.941	0.694	0.994	0.642	0.377	0.314
1531	817.1	851.8	402.111	404.118	154.026	11606.2	1	1	Tier 3 zero-reaction									3	13	305	0.0227	0.929	1.781	2.355	0.225	0.134	0.16	0.159	0.182	0.154	0.236	0.147	1.704	0.215	1.486	0.085	0.162	0.1	1.16	0.199	0.125	0.114	0.097	0.166	0.535	0.901	1.439	2.642	2.091
1541	818.8	853.9	315.108	317.115	134.046	71872.8	2	2	Tier 3 only two-reaction									0	0	5	0	0.708	0.057	0.157	1.477	1.325	1.443	1.246	1.78	1.041	1.73	1.286	0.112	1.316	0.218	0.138	1.599	0.878	0.119	1.581	1.16	0.721	1.172	1.092	1.018	0.646	0.219	0.067	0.097
1545	819.8	855	320.106	322.112	144.042	4133	2	2	Tier 3 zero-reaction									3	43	475	0	0.702	0.285	0.366	1.216	1.106	1.138	0.959	1.325	0.945	1.32	1.04	0.258	1.131	0.443	0.151	1.261	0.618	0.247	1.387	1.123	0.458	0.962	0.858	0.796	0.853	0.362	0.198	0.248
1549	821.6	857.1	296.09	298.097	96.01	35083.4	2	2	Tier 3 only two-reaction									0	0	3	0.1591	0.781	1.216	1.976	0.128	0.056	0.043	0.312	0.049	0.0425	0.152	0.0366	1.887	0.507	1.379	0.0384	0.0576	0.131	1.599	0.148	0.0307	0.0342	0.266	0.049	0.393	0.777	1.532	1.773	1.69
1557	825.8	861.9	624.334	626.341	376.249	8333	1	1	Tier 3 one-reaction									0	4	119	0.0682	1.047	0.257	0.584	0.445	0.1441	0.213	0.219	0.771	0.2746	1.028	1.008	0.582	0.976	0.775	0.36	0.227	0.361	0.705	0.286	0.478	0.532	0.843	0.354	0.634	1.755	0.918	0.537	0.815
1564	826.7	862.9	323.1	325.105	150.029	7240	2	2	Tier 3 only two-reaction									0	0	26	0	2.695	0.779	1.354	2.481	1.496	2.075	1.407	1.974	1.231	2.091	1.151	1.483	2.039	2.156	0.587	1.493	1.339	1.32	1.873	1.616	1.091	1.775	1.264	3.385	2.8	1.291	1.054	0.88
1566	826.9	863.2	508.199	510.205	260.114	4840	1	1	Tier 3 one-reaction									0	11	271	0.0682	0.832	0.315	0.293	1.2971	1.476	1.452	1.41	1.729	0.937	1.774	1.258	0.283	1.45	0.39	0.216	1.541	0.724	0.2849	1.66	1.211	0.561	1.112	0.984	0.838	0.629	0.506	1.013	0.2615
1568	827.1	863.5	414.113	416.118	166.028	6566.8	1	1	Tier 3 zero-reaction									3	18	279	0	1.603	0.798	1.502	0.775	0.75	0.802	0.88	0.859	0.901	1.011	0.671	0.666	0.931	1.199	0.517	0.997	0.7	0.944	0.801	0.9	0.585	0.536	0.629	0.748	1.677	1.183	0.981	0.588
1569	827.4	863.8	692.218	696.231	197.055	5785.09	1	2	Tier 3 one-reaction									0	7	176	0.1591	0.602	0.1827	0.167	1.56	1.403	1.325	1.254	1.632	1.153	1.781	1.179	0.1861	1.367	0.181	0.211	1.562	0.925	0.1851	1.673	1.221	0.656	1.25	1.117	0.827	0.727	0.133	0.1833	0.1699
1573	827.7	864.1	315.108	317.115	134.046	395420	2	2	Tier 3 only two-reaction									0	0	5	0	0.732	0.068	0.162	1.521	1.372	1.467	1.281	1.834	1.068	1.771	1.3	0.132	1.343	0.24	0.151	1.626	0.865	0.127	1.625	1.188	0.709	1.204	1.104	1.031	0.747	0.224	0.077	0.11
1574	827.7	864.1	316.11	318.114	136.048	48786.8	2	2	Tier 3 one-reaction									0	2	100	0	1.843	0.676	0.704	2.886	2.511	2.711	2.53	2.781	1.93	3.329	2.289	0.75	2.729	0.813	0.561	2.706	1.652	0.728	2.751	2.103	1.247	1.993	2.115	2.158	1.625	0.96	0.534	0.589
1576	827.9	864.3	544.048	546.054	295.963	14628.9	1	1	Tier 3 only two-reaction									0	0	43	0.2045	0.774	0.6954	0.818	0.79	0.906	0.875	0.908	0.891	0.926	0.834	0.887	0.708	0.851	0.6243	0.55	0.766	0.97	0.532	0.914	0.812	0.98	0.766	0.909	0.933	0.742	0.7045	0.5914	0.6466
1577	828.1	864.5	725.135	727.135	477.049	4154.67	1	1	Tier 3 only two-reaction									0	0	88	0.3182	2.747	0.586	0.8136	3.273	2.444	2.71	3.027	2.625	3.002	3.823	2.327	0.8428	3.379	0.6745	0.6765	3.703	3.37	0.8998	3.086	2.933	3.02	3.003	2.461	2.4	1.5473	0.7002	0.6652	0.5448
1580	828.3	864.8	508.2	510.207	520.231	7990	2	2	Tier 3 one-reaction									0	12	312	0.0455	0.832	0.315	0.293	1.362	1.476	1.452	1.41	1.729	0.937	1.774	1.258	0.283	1.45	0.39	0.175	1.541	0.724	0.0943	1.66	1.203	0.561	1.112	0.979	0.838	0.629	0.506	0.805	0.0865
1581	828.4	864.9	661.182	663.184	413.097	3782	1	1	Tier 3 one-reaction									0	3	294	0	2.194	1.683	1.646	2.592	2.267	2.288	2.163	2.576	2.644	2.643	2.625	2.208	2.561	1.868	2.43	2.756	2.899	1.612	2.46	2.271	2.695	2.202	2.189	2.043	1.728	1.725	1.495	1.814
1590	829.9	866.5	723.128	725.134	475.042	9626.75	1	1	Tier 3 only two-reaction									0	0	96	0.2727	0.754	0.6183	0.2425	0.712	0.76	0.779	0.773	0.752	0.855	0.848	0.804	0.2224	0.81	0.2313	0.557	0.669	0.798	0.2213	0.742	0.795	0.803	0.714	0.822	0.896	0.494	0.261	0.2191	0.5749
1591	830	866.7	322.599	324.606	74.514	9944	1	1	Unidentified												0.0227	1.539	0.3314	0.661	1.374	1.102	1	0.97	1.172	0.891	1.249	0.779	0.533	0.977	0.994	0.078	0.819	0.548	0.449	1.314	1.052	0.605	0.838	0.811	1.513	1.639	0.647	0.394	0.404
1592	830	866.7	370.132	372.139	122.047	10737.2	1	1	Tier 3 zero-reaction									1	9	171	0.0455	0.728	1.355	1.62	0.195	0.2	0.162	0.13	0.204	0.193	0.304	0.111	1.347	0.138	1.286	0.135	0.216	0.234	1.286	0.193	0.176	0.129	0.0678	0.227	0.295	1.011	1.233	1.421	1.165
1603	830.8	867.5	744.352	746.359	496.267	3373	1	1	Tier 3 one-reaction									0	36	499	0.0909	0.447	0.2988	0.512	1.174	0.782	1.118	0.58	0.468	1.091	0.469	0.509	0.3042	1.27	0.507	1.025	1.145	1.06	0.3027	0.684	1.152	0.61	1.45	0.83	0.545	0.701	0.347	0.439	0.38
1609	831.5	868.3	378.148	380.154	130.062	581150	1	1	Tier 2					AAA00708000	(S)-3-Methyl-2-oxopentanoic acid	1.48	0.4				0	0.723	0.679	0.791	0.678	0.928	1.006	0.801	0.85	1.055	1.121	0.862	0.529	0.946	0.717	0.397	0.97	0.928	0.52	0.689	0.928	0.676	0.854	0.744	0.619	0.75	0.896	0.661	0.547
1611	831.7	868.5	394.143	396.149	146.058	11253	1	1	Tier 2					AAA00714000	2-Dehydropantoate	1.21	168.6				0	0.56	0.177	0.178	1.414	1.164	1.281	1.128	1.454	1.051	1.422	1.215	0.139	1.22	0.225	0.245	1.475	0.988	0.14	1.288	1.162	0.749	1.257	1.046	0.769	0.628	0.22	0.104	0.129
1624	833.6	870.6	306.104	308.111	116.038	32001.6	2	2	Tier 3 only two-reaction									0	0	40	0.0227	0.567	7.5443	0.293	1.14	1.171	1.106	1.008	1.288	0.876	1.057	1.042	0.279	1.131	0.396	0.248	1.093	0.61	0.291	1.204	1.066	0.612	0.915	0.94	0.614	0.529	0.396	0.228	0.34
1628	835	872.1	611.199	615.21	116.036	7449.09	1	2	Tier 3 only two-reaction									0	0	8	0	0.699	0.248	0.373	1.1	1.166	1.123	0.969	1.223	0.901	1.168	1.029	0.283	1.038	0.403	0.258	1.13	0.674	0.318	1.233	1.009	0.669	0.969	0.874	0.722	0.642	0.426	0.337	0.353
1631	835.3	872.4	651.19	655.204	156.027	14513	1	2	Tier 3 one-reaction									0	3	84	0	0.825	0.137	0.193	1.505	1.398	1.463	1.26	1.712	1.149	1.73	1.267	0.194	1.43	0.28	0.08	1.501	0.818	0.116	1.568	1.22	0.582	1.122	1.121	0.948	0.833	0.236	0.164	0.208
1638	836.4	873.6	613.19	617.202	118.027	9652.67	1	2	Tier 3 zero-reaction									4	52	588	0	1.106	0.344	0.214	1.308	1.889	0.767	2.549	1.718	2.173	0.665	2.232	0.164	0.895	0.124	3.005	0.778	1.637	0.216	1.601	0.9	0.686	1.649	1.838	1.585	0.419	0.393	0.079	0.089
1646	837.3	874.6	307.099	309.105	118.027	59725.4	2	2	Tier 3 zero-reaction									4	52	589	0	1.089	0.046	0.132	1.3	1.861	0.759	2.81	1.625	2.036	0.568	2.288	0.102	0.816	0.092	2.823	0.767	1.653	0.144	1.674	0.879	0.694	1.458	1.757	1.611	0.396	0.088	0.05	0.03
1650	837.6	875	362.119	364.123	114.034	5576	1	1	Tier 3 only two-reaction									0	0	4	0.0227	0.441	4.685	0.783	0.427	0.463	0.262	0.711	0.407	0.752	0.18	0.518	0.716	0.236	0.483	0.3392	0.194	0.62	1.074	0.309	0.274	0.989	0.356	0.917	0.712	0.915	0.39	0.303	0.636
1665	841.3	879	307.6	309.606	59.5145	11200.5	1	1	Unidentified												0	1.329	0.054	0.143	1.47	2.108	0.864	3.11	1.831	2.362	0.668	2.586	0.151	0.953	0.109	3.268	0.88	2.006	0.129	1.764	0.906	0.768	1.627	2.013	1.813	0.382	0.071	0.057	0.069
1667	841.4	879.1	378.124	380.131	130.038	10443.4	1	1	Tier 3 one-reaction									0	8	232	0.3182	1.073	1.0429	1.4269	1.623	1.739	0.639	2.528	1.393	1.779	0.547	1.789	1.3088	0.816	1.3612	2.614	0.804	1.475	1.3023	1.524	0.775	0.728	1.463	1.787	1.356	7.8081	1.92	1.2894	1.1952
1673	842.6	880.4	275.085	277.091	26.9993	7647.33	1	1	Unidentified												0.0227	0.833	5.6037	1.75	0.56	0.908	0.472	0.605	0.599	0.536	0.837	0.76	2.277	0.538	0.9	0.294	0.817	0.774	2.058	0.588	0.675	0.325	0.615	0.452	0.559	0.816	1.048	2.214	2.341
1683	844	881.9	285.08	287.087	73.9893	22914.7	2	2	Unidentified												0.0227	0.55	0.0286	2.258	0.35	0.665	0.247	0.33	0.329	0.412	0.532	0.464	3.132	0.345	1.119	0.044	0.477	0.479	2.752	0.36	0.387	0.114	0.34	0.221	0.291	0.683	1.097	4.266	3.736
1687	844.8	882.8	327.096	329.103	158.021	9529.6	2	2	Tier 3 one-reaction									0	17	299	0	0.698	0.486	0.824	0.905	0.797	0.921	0.745	0.891	0.77	0.832	0.681	0.585	0.76	0.738	0.323	0.57	0.614	0.606	0.947	0.775	0.324	0.61	0.554	0.623	1.009	0.757	0.692	0.651
1710	848.8	887.1	394.142	396.149	146.057	38410.3	1	1	Tier 2					AAA00714000	Isomer of (S)-2-Aceto-2-hydroxybutanoate	2.04	150.3				0	0.534	0.094	0.163	1.44	1.218	1.271	1.134	1.564	1.022	1.503	1.202	0.131	1.245	0.213	0.175	1.541	0.958	0.122	1.349	1.156	0.703	1.26	1.007	0.725	0.661	0.197	0.076	0.098
1716	849.7	888.1	315.108	317.115	134.046	81599.2	2	2	Tier 3 only two-reaction									0	0	5	0	0.613	0.052	0.158	1.519	1.364	1.453	1.251	1.796	1.129	1.666	1.319	0.161	1.368	0.217	0.174	1.665	0.918	0.173	1.568	1.29	0.757	1.27	1.042	0.877	0.78	0.21	0.079	0.104
1727	852.8	891.3	670.352	672.358	422.266	5934	1	1	Tier 3 one-reaction									0	33	522	0	0.472	0.452	0.551	1.387	0.88	0.695	0.524	0.332	0.919	1.138	0.631	0.42	1.042	0.623	0.347	1.227	0.918	0.39	0.488	1.389	0.957	0.949	0.497	0.565	0.808	0.38	0.596	0.819
1729	853.4	891.9	629.209	633.223	134.046	21538.7	1	2	Tier 3 only two-reaction									0	0	12	0	0.624	0.074	0.168	1.613	1.505	1.46	1.284	1.787	1.202	1.81	1.339	0.152	1.465	0.217	0.191	1.642	1.016	0.163	1.679	1.359	0.767	1.354	1.149	0.871	0.813	0.218	0.079	0.101
1739	854.9	893.4	522.211	524.217	274.125	10539	1	1	Tier 3 zero-reaction									1	4	151	0.0909	0.503	0.3393	0.416	1.28	1.055	0.992	0.912	1.207	0.903	1.344	0.953	0.285	1.114	0.224	0.34	1.237	0.808	0.3437	1.077	0.93	0.573	0.978	0.818	0.66	0.735	0.507	0.163	0.8118
1742	855.5	894	522.21	524.217	548.25	9033	2	2	Tier 3 one-reaction									0	2	142	0.1136	0.503	0.3393	0.416	1.28	1.055	0.992	0.912	1.161	0.903	1.344	0.953	0.285	1.114	0.224	0.34	1.237	0.808	0.2434	1.077	0.916	0.573	0.978	0.871	0.66	0.735	0.507	0.1635	0.8118
1748	857.4	895.9	522.711	524.718	549.252	3675	2	2	Tier 3 only two-reaction									0	0	208	0.1818	0.631	0.2108	0.2339	1.401	1.151	1.035	1.065	1.352	1.013	1.579	1.289	0.227	1.213	0.346	0.2433	1.213	0.861	0.2135	1.31	1.291	0.566	1.096	0.982	0.627	0.616	0.463	0.2114	0.196
1755	858.8	897.4	624.335	626.342	376.25	9656	1	1	Tier 3 one-reaction									0	4	122	0.0682	0.959	0.5261	0.556	0.462	0.723	0.22	0.219	0.753	0.275	0.938	1.157	0.635	1.045	0.677	0.3595	0.201	0.417	0.637	0.355	0.587	0.47	0.938	0.333	0.49	1.745	0.735	0.543	0.654
1762	860.7	899.4	505.145	507.151	257.06	6164.36	1	1	Tier 3 one-reaction									0	1	84	0	0.682	0.721	0.917	0.801	1.325	1.271	1.183	1.374	0.991	0.804	0.89	0.633	1.106	0.564	0.625	1.612	1.02	0.608	1.244	1.357	0.545	1.392	0.862	1.02	0.809	0.5	0.734	0.453
1764	861.7	900.5	654.356	656.362	406.27	1360260	1	1	Tier 3 zero-reaction									3	49	493	0	1.251	0.233	0.51	0.578	0.06	0.247	0.132	1.015	0.401	0.95	1.756	0.476	1.33	0.508	0.475	0.287	0.692	0.626	0.528	0.943	0.949	1.545	0.506	0.648	1.408	0.561	0.503	0.592
1791	867.1	906	303.091	305.097	55.0061	7502	1	1	Tier 3 one-reaction									0	1	128	0	0.824	1.025	0.86	0.79	0.816	0.828	0.884	0.881	0.932	0.576	0.773	0.744	0.804	0.986	0.395	0.846	0.521	0.932	0.933	0.863	0.472	0.831	0.835	0.9	1	1.199	0.935	0.707
1794	867.4	906.3	315.108	317.115	134.045	84648.1	2	2	Tier 3 only two-reaction									0	0	10	0	0.544	0.052	0.159	1.516	1.338	1.43	1.209	1.772	1.168	1.633	1.32	0.198	1.353	0.22	0.17	1.661	0.958	0.196	1.521	1.312	0.821	1.307	1.03	0.803	0.849	0.215	0.09	0.107
1803	868.9	907.9	312.09	314.099	128.01	7479.2	2	2	Tier 3 only two-reaction									0	0	5	0.0909	0.243	0.793	0.69	0.386	0.075	0.046	0.16	0.042	0.067	0.118	0.112	0.483	0.075	0.477	0.0174	0.0209	0.123	0.346	0.073	0.0192	0.037	0.148	0.129	0.097	0.176	0.484	0.973	0.591
1823	872.6	911.8	378.148	380.154	130.063	450141	1	1	Tier 2					AAA00708000	4-Methyl-2-oxopentanoate	1.12	50.4				0	0.779	0.735	0.789	0.843	1.158	1.03	0.867	0.899	1.134	1.015	0.935	0.533	1.065	0.86	0.442	1.045	0.919	0.504	0.744	1.052	0.615	1.011	0.789	0.645	0.892	0.874	0.615	0.563
1855	876.9	916.1	346.101	348.108	196.031	17198	2	2	Tier 3 only two-reaction									0	0	36	0	0.5	3.607	4.566	0.138	0.102	0.106	0.088	0.112	0.133	0.155	0.17	1.847	0.129	1.408	0.116	0.2	0.069	2.318	0.078	0.129	0.112	0.131	0.083	0.206	1.195	1.953	4.113	1.531
1859	877.4	916.7	635.209	637.217	387.124	3596	1	1	Tier 3 one-reaction									0	5	191	0.0909	1.673	1.169	0.74	1.679	1.493	1.839	1.634	1.624	1.378	1.715	1.59	0.833	1.842	1.378	1.0801	1.706	1.746	1.0368	1.497	1.24	0.9617	1.408	1.95	1.172	1.166	0.948	0.958	0.857
1860	877.7	917	583.167	585.174	335.081	16755.8	1	1	Tier 3 zero-reaction									1	9	229	0	0.6	0.212	0.442	0.508	0.62	0.498	0.748	0.655	0.761	0.382	0.683	0.729	0.489	0.279	0.186	0.387	0.833	0.69	0.581	0.51	0.524	0.645	0.679	0.963	1.008	0.276	0.213	0.225
1871	879.8	919.2	629.208	633.221	134.044	5558	1	2	Tier 3 only two-reaction									0	0	9	0	0.583	0.091	0.171	1.394	1.504	1.454	1.227	1.781	1.193	1.756	1.312	0.201	1.435	0.226	0.181	1.631	1.028	0.194	1.645	1.434	0.842	1.322	1.12	0.86	0.894	0.221	0.079	0.097
1879	880.7	920.1	695.383	697.389	447.298	7784.5	1	1	Tier 3 one-reaction									0	26	321	0	0.859	0.357	1.054	0.806	1.03	0.568	0.331	0.378	0.551	1.47	0.609	0.342	1.141	0.608	0.127	0.834	0.407	0.18	0.79	0.58	0.633	1.118	0.585	0.696	0.489	0.608	0.311	0.464
1895	881.9	921.3	667.375	669.383	419.29	19574.5	1	1	Tier 3 one-reaction									0	3	97	0	0.825	0.327	0.705	0.746	1.412	0.503	0.347	0.287	0.274	2.828	0.628	0.43	1.622	1.119	0.091	0.582	0.317	0.398	0.296	0.619	0.706	0.938	0.378	0.873	1.177	0.697	0.326	1.037
1899	882.1	921.6	469.107	471.112	221.022	5734	1	1	Tier 3 only two-reaction									0	0	106	0	3.237	2.058	2.454	2.809	2.63	3.81	3.156	3.522	3.35	2.905	2.765	2.169	2.93	1.996	2.474	2.678	3.058	2.205	3.257	2.818	2.49	2.603	3.015	2.688	2.035	1.963	2.155	2.228
1900	882.3	921.7	300.104	302.11	104.038	5820	2	2	Tier 3 only two-reaction									0	0	71	0.0227	0.586	0.3004	1.407	1.129	1.189	1.22	1.09	1.113	1.269	1.767	1.455	0.945	1.255	0.912	0.928	1.394	1.445	0.669	1.252	1.3	1.255	1.508	1.265	0.97	1.551	0.757	1.163	0.653
1901	882.3	921.8	331.594	333.602	83.5092	5050	1	1	Unidentified												0.0682	1.915	1.565	1.636	1.27	1.223	1.747	1.615	1.279	2.135	2.336	2.963	1.815	2.347	0.647	4.5429	3.401	6.575	0.918	1.334	1.564	2.1705	6.919	3.749	2.089	0.809	1.438	1.337	1.005
1907	883.2	922.7	314.601	316.608	66.5162	5494	1	1	Unidentified												0	0.637	0.32	0.398	1.235	1.018	1.111	1.154	1.141	0.993	1.134	0.965	0.404	1.191	0.547	0.461	1.176	1.054	0.328	1.04	1.112	0.715	1.034	1.026	0.807	0.932	0.43	0.35	0.269
1938	890.2	929.9	455.11	457.116	207.025	22619.2	1	1	Tier 3 one-reaction									0	1	9	0.2727	0.6001	0.755	0.684	0.865	0.872	0.963	0.923	0.941	0.821	0.783	0.805	0.895	2.1283	0.715	0.8207	0.759	0.937	0.5385	0.871	0.876	1.16	0.723	0.872	0.8551	0.696	0.6351	0.667	0.661
1946	893.6	933.5	314.103	316.109	132.036	8774	2	2	Tier 3 one-reaction									0	1	62	0	0.478	0.478	0.393	0.917	0.852	0.862	1.191	0.985	0.894	0.849	0.931	0.386	0.976	0.33	0.833	0.951	0.995	0.249	0.795	0.974	0.676	0.821	0.882	0.714	0.597	0.446	0.37	0.426
1947	894	933.9	299.095	301.102	102.019	9862.5	2	2	Tier 3 only two-reaction									0	0	7	0	0.807	0.439	0.551	0.781	0.707	0.479	0.631	1.085	0.679	1.65	1.029	0.393	0.755	0.671	0.364	0.492	1.204	0.599	0.793	0.711	0.591	1.063	0.736	0.99	0.681	0.478	0.488	0.402
1966	897.7	937.7	320.106	322.113	144.041	8142.09	2	2	Tier 3 zero-reaction									3	43	475	0	0.538	1.31	0.794	0.669	0.792	0.923	0.643	0.866	0.865	0.829	0.723	0.798	0.961	0.721	0.289	1.039	0.592	0.706	0.935	0.918	0.417	0.969	0.662	0.602	0.515	0.744	1.145	0.715
1972	898.8	938.8	302.097	304.103	54.0114	11945	1	1	Tier 3 only two-reaction									0	0	1	0.0227	0.5	0.2249	0.484	0.736	0.954	0.819	0.986	0.661	1.085	0.676	1.187	0.426	1.214	0.483	2.598	0.91	1.461	0.44	0.898	1.315	1.233	1.259	0.909	0.585	0.539	0.509	0.506	0.565
1988	900.7	940.8	809.42	811.424	561.335	3116	1	1	Tier 3 one-reaction									0	2	142	0.0227	0.618	0.539	0.377	0.679	1.051	0.597	0.776	0.81	1.525	1.523	0.628	0.583	0.874	0.66	0.673	0.585	1.345	0.42	1.446	1.339	0.576	1.265	0.607	0.813	0.513	0.426	0.403	0.676
1992	901.4	941.5	365.131	367.138	117.046	45828.6	1	1	Tier 3 only two-reaction									0	0	6	0	0.78	0.456	0.238	0.667	1.175	0.654	0.914	0.952	1.933	1.981	0.746	0.555	1.146	0.54	0.745	0.559	1.446	0.277	1.674	1.319	0.577	1.84	0.583	0.954	0.471	0.368	0.406	0.53
2017	903.7	943.9	621.182	625.198	126.019	4413	1	2	Tier 3 one-reaction									0	1	77	0.0455	0.701	0.723	1.921	1.338	1.085	1.058	1.008	1.187	1.113	1.317	1.101	2.4352	1.104	0.689	0.694	1.138	1.052	0.645	1.356	1.049	0.814	1.037	1.022	0.941	1.202	0.597	4.099	1.198
2020	903.8	944	492.195	494.203	244.109	9574.7	1	1	Tier 3 one-reaction									0	5	132	0	0.651	0.325	0.838	0.466	0.412	0.846	0.496	0.645	0.554	0.737	0.717	0.489	0.812	0.655	0.439	0.999	0.553	0.349	0.699	0.832	0.427	0.706	0.611	0.661	0.796	0.675	0.947	0.775
2024	904.6	944.8	621.197	623.202	373.111	3856	1	1	Tier 3 one-reaction									0	29	489	0.3636	0.376	0.696	0.822	0.792	0.616	0.971	0.3617	0.3621	0.672	0.859	0.2442	0.872	0.328	0.813	0.1966	0.273	0.1962	0.956	0.9082	0.4491	0.676	0.1967	0.2416	0.684	1.317	0.84	0.795	0.673
2031	912.6	952.6	293.096	295.102	90.0207	24750	2	2	Unidentified												0	0.729	0.789	0.52	1.127	1.677	1.578	1.064	1.023	1.405	1.187	1.896	0.364	1.823	0.838	1.31	1.9	1.599	0.495	1.706	2.012	1.371	2.505	1.199	1.307	0.85	0.627	0.312	0.384
2043	921.8	961.5	404.163	406.17	156.078	12231.2	1	1	Tier 3 one-reaction									0	13	322	0	1.338	0.776	0.982	0.651	0.682	0.615	0.873	0.794	0.849	0.692	0.932	0.817	0.616	0.869	0.418	0.581	0.682	1.012	0.637	0.65	0.757	0.642	0.868	1.361	0.885	0.631	0.789	0.597
2050	923.5	963.1	306.103	308.109	116.036	66120	2	2	Tier 3 only two-reaction									0	0	8	0	0.94	0.337	0.797	1.505	1.102	1.111	1.09	1.347	0.852	1.212	1.014	0.572	1.016	0.748	0.177	1.024	0.716	0.712	1.172	0.901	0.772	0.768	0.939	0.84	0.831	1.097	0.613	0.562
2053	924.2	963.7	656.373	658.379	408.288	110261	1	1	Tier 3 zero-reaction									22	47	466	0	0.57	0.045	0.137	2.607	0.302	0.713	1.065	0.503	1.562	0.96	0.715	0.131	1.006	0.194	1.308	1.574	1.96	0.117	0.534	2.434	1.461	0.626	0.744	0.282	0.575	0.193	0.443	0.217
2063	926.3	965.8	325.092	327.097	154.014	7617	2	2	Tier 3 only two-reaction									0	0	106	0	2.509	0.742	1.408	0.992	0.664	0.928	0.718	0.766	0.503	2.222	0.482	1.245	0.866	1.966	0.298	0.763	0.325	1.262	0.733	0.487	0.337	0.481	0.672	1.6	2.477	1.7	0.993	0.965
2079	927.7	967.2	649.178	651.188	401.093	8179.27	1	1	Tier 3 one-reaction									0	5	264	0.0455	1.383	2.941	0.834	0.623	0.493	0.477	0.6	0.634	0.461	1.008	0.45	0.535	0.538	0.919	0.2078	0.452	0.44	0.764	0.534	0.265	0.246	0.5371	0.469	1.131	1.267	0.77	0.486	0.525
2080	927.9	967.4	647.18	651.19	152.017	8520	1	2	Tier 3 only two-reaction									0	0	13	0.1364	2.47	7.544	0.899	0.826	0.616	0.878	0.798	0.997	0.856	1.486	0.489	0.943	0.785	1.38	8.7106	0.831	10.1779	1.065	0.713	1.325	7.756	11.0646	0.52	1.742	2.225	1.222	7.5677	0.797
2098	930.4	969.8	297.098	299.102	98.0247	14545.3	2	2	Tier 3 only two-reaction									0	0	11	0.1591	0.226	0.3201	0.581	0.48	0.344	0.1531	0.158	0.134	0.0829	0.366	0.243	0.365	0.339	0.201	0.168	0.6616	1.459	0.274	1.223	2.593	0.197	0.242	0.1842	0.12	0.196	0.279	0.528	0.17
2110	932.6	971.9	305.094	307.101	114.018	272386	2	2	Tier 3 one-reaction									0	1	20	0.0455	1.647	0.145	0.507	3.8519	0.804	0.977	0.897	1.153	0.596	2.097	0.543	0.346	0.779	1.041	0.1353	0.691	0.229	0.411	0.908	0.449	0.307	0.302	0.554	1.404	2.381	0.821	0.193	0.319
2111	932.6	971.9	306.098	308.107	116.025	75804	2	2	Tier 3 only two-reaction									0	0	25	0.0455	2.298	0.551	1.243	8.8805	1.554	1.255	1.75	1.883	1.142	3.084	1.329	0.87	1.348	1.833	0.802	1.654	0.709	1.235	1.749	1.036	0.915	0.799	1.366	1.683	1.666	1.885	1.016	1.137
2112	932.9	972.2	633.179	637.194	138.016	14918	1	2	Tier 3 only two-reaction									0	0	113	0	0.9	0.46	0.691	1.068	0.95	0.934	0.936	1.186	0.758	1.184	0.852	0.555	0.879	1.086	0.235	0.937	0.73	0.686	1.044	0.865	0.719	0.669	0.968	0.797	0.938	0.992	0.51	0.644
2114	933.1	972.4	633.18	635.181	385.095	18272	1	1	Tier 3 one-reaction									0	5	237	0	0.92	0.53	0.879	0.721	0.739	0.691	0.65	0.824	0.617	1.008	0.558	0.641	0.618	1.085	0.417	0.845	0.623	0.904	0.753	0.82	0.621	0.455	0.663	0.736	1.131	1.194	0.518	0.686
2116	933.2	972.4	647.139	651.152	151.976	4732	1	2	Tier 3 one-reaction									0	1	22	0.0227	1.285	0.228	0.587	0.892	0.7	0.854	0.967	1.059	0.595	1.731	0.502	0.3	0.852	1.056	0.1619	0.669	0.317	0.378	0.903	0.591	0.299	0.463	0.608	1.192	1.822	0.59	0.248	0.356
2118	933.2	972.5	633.173	635.18	385.088	12397.3	1	1	Tier 3 one-reaction									0	1	214	0.0455	1.101	0.569	1.023	0.726	0.718	0.552	0.642	0.798	0.567	0.996	0.458	0.7011	0.537	1.377	0.325	0.756	0.281	0.943	0.792	0.571	0.511	0.295	0.526	0.743	1.55	1.52	0.598	0.864
2123	933.6	972.8	421.134	423.139	173.049	4030	1	1	Tier 3 zero-reaction									1	5	78	0.1136	1.329	0.75	1.4	0.367	0.2396	0.3146	0.451	0.374	0.388	0.429	0.639	1.572	0.358	1.355	0.2517	0.3023	0.452	1.227	0.318	0.2775	0.789	0.698	0.524	1.085	0.593	1.365	1.085	1.529
2126	933.8	973.1	305.597	307.604	57.5122	73641.5	1	1	Unidentified												0	1.544	0.341	0.549	1.099	0.802	1.099	0.816	1.368	0.48	2.36	0.617	0.383	0.807	0.881	0.028	0.708	0.259	0.46	0.608	0.331	0.232	0.35	0.378	1.508	1.468	0.865	0.221	0.279
2130	934.3	973.5	647.141	649.149	399.056	3760	1	1	Tier 3 one-reaction									0	4	144	0.0227	0.966	0.318	0.7	1.005	0.836	1.463	1.191	1.185	0.999	2.125	0.931	0.486	1.301	0.857	0.2469	1.043	0.957	0.422	0.955	1.049	0.515	1.421	0.932	1.435	1.535	0.593	0.415	0.328
2155	939	978	451.219	453.227	406.267	12004	2	2	Tier 3 one-reaction									0	1	45	0.0227	0.798	0.597	1.034	0.599	1.237	0.341	0.204	0.267	0.288	1.943	0.325	0.533	0.764	2.03	0.1623	0.371	0.212	0.565	0.215	0.292	0.459	0.346	0.347	0.725	1.2	1.518	0.334	2.765
2162	939.5	978.6	451.219	453.226	203.133	13851	1	1	Tier 3 only two-reaction									0	0	17	0.0227	0.798	0.605	1.034	0.599	1.237	0.341	0.19	0.267	0.286	1.943	0.325	0.533	0.764	2.03	0.1623	0.371	0.212	0.565	0.215	0.292	0.472	0.346	0.347	0.725	1.2	1.518	0.334	2.765
2164	939.7	978.7	293.094	295.101	90.0179	5675.27	2	2	Tier 3 only two-reaction									0	0	5	0	0.812	0.558	0.547	1.238	1.787	1.283	1.134	1.155	1.443	1.107	1.599	0.405	1.449	0.651	1.94	1.712	1.836	0.522	1.466	1.623	1.215	2.013	1.174	1.165	0.897	0.532	0.378	0.407
2166	939.8	978.8	450.718	452.724	202.632	23663	1	1	Unidentified												0.0227	0.64	0.547	0.892	0.494	1.107	0.247	0.129	0.125	0.178	1.764	0.233	0.486	0.615	1.801	0.0382	0.258	0.089	0.485	0.137	0.201	0.322	0.279	0.193	0.72	1.089	1.425	0.252	2.486
2172	940	979	292.595	294.601	44.5095	6880.67	1	1	Unidentified												0	0.739	0.713	0.649	1.259	2.195	1.205	1.079	1.398	1.501	0.985	1.199	0.363	0.884	0.576	1.207	1.478	1.582	0.52	1.114	1.095	0.929	0.844	0.657	0.744	1.004	0.453	0.668	0.39
2173	940.3	979.3	292.093	294.1	88.0158	23750.9	2	2	Tier 3 zero-reaction									2	30	481	0	0.709	0.541	0.57	1.204	1.867	0.898	0.827	1.221	1.325	0.882	0.975	0.31	0.852	0.503	1.025	1.295	1.579	0.479	0.993	0.928	0.837	0.679	0.685	0.608	0.851	0.365	0.512	0.354
2174	940.7	979.7	611.191	613.197	363.105	24096.4	1	1	Tier 3 one-reaction									0	15	234	0	0.755	0.348	0.416	0.641	0.595	0.436	0.541	0.661	0.433	0.81	0.418	0.277	0.389	0.587	0.278	0.583	0.223	0.365	0.675	0.452	0.447	0.242	0.436	0.554	0.738	0.726	0.258	0.418
2179	941.6	980.5	583.178	587.191	88.0147	6116.75	1	2	Unidentified												0	0.725	0.55	0.602	1.171	1.946	1.098	0.881	1.239	1.327	0.899	1.056	0.369	0.841	0.58	1.046	1.283	1.583	0.475	1.003	0.887	0.843	0.773	0.731	0.56	0.978	0.444	0.549	0.375
2181	942.1	981.1	667.377	669.384	419.291	15390.8	1	1	Tier 3 one-reaction									0	3	112	0.0227	0.859	0.358	0.972	0.678	1.468	0.402	0.321	0.303	0.344	2.906	0.513	0.481	1.329	0.956	0.2434	0.584	0.244	0.323	0.327	0.533	0.557	0.781	0.349	0.844	0.912	0.96	0.388	1.052
2189	943.4	982.3	621.194	623.2	373.108	192377	1	1	Tier 3 one-reaction									0	19	350	0	1.743	1.535	2.522	0.373	0.183	0.416	0.322	0.297	0.164	1.281	0.148	2.761	0.326	2.301	0.011	0.114	0.067	2.643	0.177	0.096	0.02	0.229	0.209	1.003	3.498	1.676	2.127	1.423
2196	944.8	983.7	659.149	661.154	411.064	17924	1	1	Tier 3 only two-reaction									0	0	102	0.1136	1.619	1.308	2.183	0.361	0.192	0.392	0.309	0.291	0.181	1.212	0.127	2.104	0.288	1.905	0.0433	0.121	0.0506	2.059	0.181	0.092	0.0482	0.055	0.168	0.95	2.659	1.533	1.806	1.245
2197	944.9	983.7	330.125	332.131	82.0403	20875.1	1	1	Tier 3 only two-reaction									0	0	2	0.2273	0.917	0.5485	1.0534	0.692	0.922	0.654	0.922	0.758	0.873	0.481	0.782	1.009	0.702	0.565	0.14	0.659	0.619	0.9615	0.799	0.62	1.2795	0.522	0.825	1.0679	1.415	1.134	0.693	0.8824
2202	945.3	984.1	290.084	292.092	83.9982	9462	2	2	Tier 3 one-reaction									0	20	107	0	0.503	0.578	0.42	4.693	1.013	1.256	0.892	1.446	1.069	1.446	0.838	0.555	1.471	0.655	0.677	1.317	1.03	0.452	1.017	1.927	0.446	2.033	0.988	0.784	0.458	1.281	0.598	1.242
2209	946.2	985	311.101	313.107	126.031	1.26963e+06	2	2	Tier 3 one-reaction									0	15	389	0	1.345	2.454	3.081	0.112	0.075	0.075	0.121	0.127	0.047	0.221	0.044	2.844	0.053	2.786	0.009	0.039	0.011	2.996	0.078	0.025	0.012	0.02	0.073	0.29	1.339	2.337	3.08	2.41
2214	946.5	985.3	386.125	388.132	138.04	289314	1	1	Tier 3 only two-reaction									0	0	3	0	1.251	1.451	2.04	0.39	0.419	0.218	0.36	0.425	0.314	0.388	0.301	1.923	0.214	1.744	0.357	0.355	0.168	1.987	0.43	0.305	0.464	0.147	0.347	0.455	1.431	1.427	1.787	1.36
2215	946.6	985.4	602.126	604.132	354.041	7256	1	1	Tier 3 one-reaction									0	3	100	0.0455	1.212	0.925	1.256	0.4327	0.251	0.207	0.288	0.269	0.181	0.422	0.216	1.197	0.59	1.135	0.152	0.301	0.185	1.169	0.276	0.167	0.166	0.5391	0.314	0.603	0.759	0.984	1.026	0.924
2223	947.2	986	661.157	663.163	413.071	31317.8	1	1	Tier 3 one-reaction									0	2	157	0	0.742	1.292	1.147	0.292	0.363	0.174	0.324	0.387	0.307	0.218	0.271	0.926	0.17	1.134	0.341	0.342	0.151	1.057	0.392	0.279	0.46	0.132	0.279	0.279	0.53	1.389	1.141	1.257
2224	947.3	986.1	659.15	663.163	163.987	18994	1	2	Tier 3 only two-reaction									0	0	36	0.1136	1.385	2.272	2.89	0.113	0.08	0.082	0.11	0.135	0.054	0.247	0.037	2.557	0.05	2.624	0.0221	0.039	0.0258	2.796	0.083	0.027	0.0196	0.028	0.053	0.293	1.54	2.381	2.79	2.272
2226	947.4	986.2	450.716	452.723	405.262	5378	2	2	Tier 3 one-reaction									0	8	160	0.0227	0.64	0.549	0.892	0.465	1.107	0.247	0.129	0.125	0.178	1.764	0.233	0.486	0.615	1.801	0.0382	0.258	0.089	0.485	0.137	0.201	0.322	0.279	0.193	0.72	1.089	1.425	0.252	2.486
2239	949.4	988.1	314.079	316.086	131.988	5462	2	2	Tier 3 only two-reaction									0	0	9	0.4091	0.599	1.278	1.504	0.1461	0.1365	0.233	0.228	0.167	0.1587	0.179	0.1367	1.394	0.1593	1.05	0.1433	0.1721	1.311	1.371	0.1855	0.158	0.1276	0.1821	0.195	0.251	0.823	1.186	1.176	1.193
2244	950.4	989.1	350.116	352.123	102.031	18062.8	1	1	Tier 3 zero-reaction									6	52	602	0	0.833	2.026	1.482	0.805	1.064	0.705	0.715	0.808	0.755	0.725	0.696	1.25	0.605	1.12	0.515	0.822	0.875	1.281	0.692	0.542	0.727	0.469	0.662	0.732	1.15	1.223	1.805	1.706
2246	950.6	989.3	324.091	326.097	152.012	19883.5	2	2	Tier 3 only two-reaction									0	0	11	0.0227	2.386	0.449	1.01	0.813	0.634	0.736	0.702	0.996	0.486	1.494	0.316	0.887	0.565	1.513	0.0509	0.453	0.101	1.027	0.655	0.313	0.123	0.194	0.516	1.715	2.207	1.296	0.563	0.639
2254	952.3	990.9	395.117	397.123	147.031	37236.3	1	1	Tier 3 zero-reaction									1	4	111	0	0.821	0.69	1.195	0.459	0.504	0.619	0.46	0.583	0.713	1.061	0.312	1.026	1.728	0.757	0.3	0.47	0.998	0.445	0.451	0.47	1.045	1.192	0.514	0.852	0.799	0.9	0.59	0.81
2255	952.5	991	611.199	615.212	116.036	11050	1	2	Tier 3 only two-reaction									0	0	8	0	0.691	0.263	0.8	1.15	1.187	1.198	0.981	1.432	0.974	1.312	1.073	0.591	1.163	0.403	0.14	1.289	0.873	0.712	1.269	1.106	0.838	0.953	1.051	0.884	0.735	0.407	0.279	0.285
2258	953.4	991.9	643.175	645.183	395.09	25798	1	1	Tier 3 one-reaction									0	6	194	0	1.591	1.482	2.388	0.335	0.172	0.389	0.296	0.299	0.173	1.09	0.124	2.477	0.311	2.111	0.009	0.111	0.047	2.234	0.171	0.083	0.018	0.206	0.189	0.931	3.476	1.477	1.931	1.29
2260	954	992.6	378.147	380.154	130.062	8209.44	1	1	Tier 2					AAA00708000	Isomer of (S)-3-Methyl-2-oxopentanoic acid	3.25	124.7				0.0227	0.745	0.4187	0.405	1.418	1.399	1.135	1.387	1.231	1.108	1.478	1.223	0.429	1.24	0.493	0.408	1.402	1.145	0.374	1.255	1.19	0.782	1.265	1.086	0.85	1.084	0.445	0.25	0.265
2270	955.5	994	325.092	327.097	154.013	12481	2	2	Tier 3 only two-reaction									0	0	85	0	2.4	0.696	1.216	1.035	0.531	0.81	0.653	0.716	0.42	2.153	0.341	1.032	0.761	1.858	0.241	0.666	0.262	1.12	0.616	0.449	0.24	0.407	0.556	1.395	2.107	1.445	0.839	0.85
2272	956.1	994.5	621.194	623.2	373.108	38624	1	1	Tier 3 one-reaction									0	19	350	0	1.469	1.249	2.262	0.333	0.162	0.41	0.302	0.248	0.141	1.073	0.14	2.405	0.299	1.941	0.024	0.108	0.183	2.143	0.175	0.086	0.033	0.328	0.216	0.922	3.132	1.35	1.829	1.202
2280	961.1	999.8	299.101	301.108	102.032	47558.1	2	2	Tier 3 zero-reaction									6	52	601	0	0.929	0.269	0.7	1.391	1.798	1.852	1.32	1.235	1.45	1.67	1.596	0.44	1.851	1.066	1.359	2.139	1.4	0.622	1.977	1.841	0.969	2.228	1.318	1.285	1.287	0.751	0.565	0.392
2291	966.9	1006.2	278.166	280.172	30.0808	8583	1	1	Unidentified												0.0455	0.899	0.5961	0.557	1.334	1.555	1.18	1.151	1.351	1.133	1.424	1.211	0.715	1.625	0.781	0.443	1.324	0.614	0.667	1.274	1.141	0.825	1.26	0.93	1.138	1.251	0.688	0.342	0.438
2292	967.4	1006.7	342.127	344.133	94.0413	38503.6	1	1	Tier 3 zero-reaction									1	13	313	0	0.728	0.305	0.387	1.128	1.315	0.937	0.958	1.149	0.829	1.166	0.962	0.267	1.292	0.556	0.927	1.191	0.45	0.466	1.146	0.843	0.446	0.912	0.902	0.654	0.669	0.367	0.331	0.185
2305	970.8	1010.4	306.102	308.108	116.034	19648	2	2	Tier 3 only two-reaction									0	0	20	0	0.661	0.199	0.24	1.07	1.144	1.138	0.984	1.405	0.954	1.297	1.004	0.193	1.105	0.4	0.089	1.187	0.867	0.224	1.244	1.016	0.762	0.951	0.952	0.822	0.728	0.295	0.189	0.187
2311	971.8	1011.5	296.091	298.097	96.0106	48149	2	2	Unidentified												0	0.73	0.903	1.666	0.076	0.082	0.106	0.129	0.095	0.049	0.302	0.05	1.464	0.055	1.405	0.031	0.061	0.05	1.305	0.102	0.064	0.051	0.084	0.095	0.29	0.928	1.346	1.614	1.346
2318	972.3	1012	296.591	298.598	48.5063	15310.6	1	1	Unidentified												0.0227	0.828	1.714	2.126	0.11	0.139	0.139	0.123	0.127	0.0725	0.21	0.073	2	0.095	1.751	0.084	0.098	0.073	1.82	0.154	0.114	0.092	0.102	0.112	0.28	0.87	1.833	2.014	1.754
2325	973.6	1013.5	659.149	661.155	411.064	5764.5	1	1	Tier 3 one-reaction									0	5	181	0.1591	1.073	1.059	1.634	0.39	0.241	0.481	0.383	0.286	0.193	0.818	0.442	1.646	0.279	1.487	0.1637	0.142	0.1913	1.474	0.215	0.198	0.0482	0.208	0.1646	0.775	2.431	1.191	1.397	0.988
2330	974.3	1014.2	277.087	279.094	58.0046	48890.6	2	2	Tier 3 only two-reaction									0	0	1	0	0.728	0.325	0.358	1.155	1.586	1.565	1.259	1.144	1.364	0.711	1.506	0.34	1.461	0.654	0.306	1.49	1.051	0.423	1.698	1.559	0.871	1.782	1.394	1.223	0.569	0.598	0.333	0.398
2346	977.6	1017.8	641.16	645.178	145.997	9597.5	1	2	Tier 3 only two-reaction									0	0	83	0.0227	0.835	0.727	1.799	0.266	0.258	0.282	0.284	0.225	0.248	0.403	0.235	1.099	0.324	1.127	0.2379	0.505	0.421	1.01	0.309	0.251	0.245	0.377	0.277	0.397	1.389	1.032	1.283	0.734
2354	980.4	1020.9	450.716	452.723	405.261	16166	2	2	Tier 3 one-reaction									0	7	160	0.0455	0.633	0.534	0.905	0.504	1.106	0.253	0.213	0.145	0.22	1.745	0.282	0.517	0.707	1.716	0.1561	0.29	0.228	0.432	0.238	0.261	0.365	0.322	0.209	0.673	1.114	1.326	0.26	2.484
2355	980.5	1021	450.717	452.724	202.632	13222	1	1	Unidentified												0.0455	0.633	0.539	0.905	0.465	1.106	0.253	0.213	0.1183	0.22	1.745	0.282	0.517	0.707	1.716	0.1561	0.285	0.228	0.437	0.238	0.261	0.365	0.322	0.209	0.673	1.097	1.326	0.26	2.484
2362	981.2	1021.7	621.187	623.197	373.102	23282.3	1	1	Tier 3 one-reaction									0	11	426	0.0227	0.755	0.884	1.19	0.298	0.245	0.294	0.317	0.204	0.194	0.368	0.228	1.351	0.275	1.213	0.169	0.29	0.278	1.6976	0.24	0.155	0.119	0.282	0.264	0.446	2.114	0.887	1.092	0.789
2369	982	1022.6	304.087	306.094	112.004	14088	2	2	Tier 3 only two-reaction									0	0	27	0.5	0.731	2.456	1.922	0.1224	0.1143	0.12	0.123	0.1115	0.1329	0.151	0.1145	1.231	0.1334	0.734	0.12	0.1442	0.1402	1.107	0.1174	0.1323	0.1069	0.1525	0.1194	0.253	0.4	0.765	2.283	1.201
2382	984.1	1024.9	667.377	669.384	419.292	23903	1	1	Tier 3 one-reaction									0	3	112	0.0227	0.762	0.344	1.194	0.635	1.52	0.311	0.266	0.248	0.309	3.103	0.346	0.472	1.302	0.813	0.1657	0.544	0.227	0.24	0.327	0.534	0.369	0.839	0.283	0.706	0.596	1.055	0.394	1.021
2383	984.9	1025.7	365.132	367.139	117.046	32581	1	1	Tier 3 only two-reaction									0	0	6	0	0.514	0.182	0.451	1.084	0.977	1.028	1.019	1.129	1.088	0.903	0.779	0.261	1.353	0.289	0.276	1.04	1.452	0.254	0.893	1.155	1.011	1.267	0.935	0.827	0.593	0.314	0.192	0.146
2393	986.7	1027.7	591.17	595.184	96.007	19195.3	1	2	Tier 3 one-reaction									0	1	53	0	0.963	0.358	0.538	1.256	1.63	1.583	1.119	1.156	1.379	0.94	1.708	0.27	1.509	0.69	0.934	1.72	1.529	0.428	1.671	1.733	1.33	2.012	1.395	1.489	0.792	0.646	0.152	0.347
2395	987.1	1028.2	593.174	597.183	98.0108	5404	1	2	Tier 3 only two-reaction									0	0	100	0	1.727	0.453	0.671	2.541	2.922	2.752	2.171	1.944	2.566	2.05	3.033	0.449	2.586	1.192	1.883	3.447	2.708	0.531	2.797	2.742	2.169	3.696	2.923	2.537	1.373	0.967	0.477	0.477
2402	987.8	1028.9	607.144	611.158	111.981	4524	1	2	Tier 3 one-reaction									0	2	13	0.0682	0.922	0.1496	0.351	1.383	1.788	1.617	1.276	1.109	1.507	0.959	1.874	0.307	1.463	0.707	1.087	1.901	1.584	0.341	1.887	2.041	1.294	2.346	1.707	1.684	0.618	0.443	0.15	0.253
2408	988.6	1029.8	286.099	288.104	76.0277	12146.5	2	2	Tier 3 one-reaction									0	2	95	0	1.707	0.695	0.886	2.26	3.238	2.907	2.431	1.89	2.439	1.802	3.18	0.663	2.751	1.366	1.738	3.506	2.335	0.802	3.095	2.964	2.287	4.175	2.81	2.76	1.379	1.15	0.654	0.758
2417	991.3	1032.8	591.17	593.174	343.085	3490	1	1	Tier 3 one-reaction									0	6	244	0	2.462	1.338	1.499	3.656	3.24	4.815	3.064	3.955	3.872	3.263	3.426	1.401	4.606	1.874	3.904	4.033	4.457	1.627	3.203	4.637	3.36	5.47	4.033	3.747	3.313	2.031	0.929	1.062
2433	993.7	1035.4	306.104	308.11	116.037	12122.9	2	2	Tier 3 only two-reaction									0	0	40	0	0.894	0.392	0.786	0.89	0.937	0.922	0.852	1.064	0.8	1.074	0.773	0.542	0.873	1.085	0.123	0.96	0.679	0.664	0.993	0.852	0.695	0.826	0.785	0.723	1.042	0.902	0.558	0.621
2437	994.1	1035.8	633.181	635.184	385.096	4774.67	1	1	Tier 3 one-reaction									0	7	237	0.0227	1.641	0.758	1.104	2.275	2.208	2.349	1.978	2.319	2.454	1.85	2.244	0.594	2.371	0.908	0.6984	2.656	2.427	1.03	2.288	2.757	1.646	3.246	1.847	2.116	2.078	0.988	0.562	0.704
2439	994.1	1035.9	631.166	635.182	136.003	3856	1	2	Tier 3 only two-reaction									0	0	86	0.0455	0.582	0.773	1.272	0.613	0.485	0.479	0.552	0.559	0.693	0.503	0.547	0.899	0.465	0.65	0.4589	0.565	0.462	0.822	0.514	0.383	0.416	0.372	0.4523	0.411	0.91	1.139	0.671	0.824
2440	994.2	1035.9	516.336	518.346	268.251	7373.83	1	1	Tier 3 only two-reaction									0	0	16	0	0.533	0.58	0.623	0.321	0.515	0.754	0.435	0.493	0.506	0.645	0.606	0.674	0.692	0.713	0.25	0.4	0.283	1.048	0.355	0.583	0.259	0.559	0.454	0.418	0.763	0.91	0.431	0.488
2442	994.2	1035.9	633.179	637.193	138.016	3460	1	2	Tier 3 only two-reaction									0	0	108	0.0227	0.715	0.487	0.49	0.973	1.015	0.909	0.803	1.218	0.834	1.234	1.065	0.51	0.831	0.746	0.0582	1.24	0.873	0.48	1.024	1.027	0.674	1.039	0.815	0.711	0.785	0.633	0.573	0.478
2446	994.5	1036.2	609.184	613.2	114.021	6339.2	1	2	Tier 3 only two-reaction									0	0	38	0.0909	0.958	0.847	1.294	0.286	0.211	0.28	0.296	0.342	0.184	0.822	0.139	0.908	0.207	1.275	0.1004	0.188	0.1173	0.976	0.233	0.128	0.0894	0.1276	0.209	0.92	1.315	1.429	0.796	0.98
2448	995	1036.8	609.181	611.193	361.096	3226	1	1	Tier 3 one-reaction									0	12	308	0.1136	1.339	1.437	1.679	0.489	0.397	0.502	0.535	0.0267	0.941	1.507	0.275	1.658	0.549	1.048	0.0288	0.65	0.0336	1.665	0.54	0.307	0.0256	0.0365	0.263	1.612	1.87	1.648	1.096	1.231
2460	998.5	1040.6	593.188	595.194	345.103	12593.3	1	1	Tier 3 one-reaction									0	9	190	0.1136	1.373	1.726	2.732	0.854	1.075	1.141	0.934	1.574	1.246	1.732	0.858	0.7011	1.355	2.219	0.6172	1.296	1.091	0.704	1.315	0.5663	0.87	1.173	0.752	1.036	1.005	2.169	0.364	1.255
2464	999.1	1041.3	358.121	360.128	110.036	28453.3	1	1	Tier 3 zero-reaction									2	14	363	0.0227	1.106	0.4455	0.711	1.105	1.106	0.97	0.9	1.179	0.82	1.505	0.957	0.479	1.276	0.666	0.207	1.118	0.636	0.675	1.112	0.97	0.596	0.991	0.896	0.912	1.003	0.509	0.425	0.259
2472	1005.5	1048.3	305.095	307.102	114.02	214358	2	2	Tier 3 one-reaction									0	1	15	0.0227	0.888	0.582	0.958	0.298	0.17	0.264	0.253	0.257	0.172	0.756	0.122	0.723	0.207	1.155	0.2544	0.162	0.058	0.897	0.234	0.107	0.081	0.072	0.156	0.65	0.946	1.233	0.788	0.831
2474	1005.9	1048.7	603.139	605.145	355.054	68788.6	1	1	Tier 3 one-reaction									0	11	200	0.25	1.344	1.463	2.1746	1.069	1.034	1.026	1.274	1.383	1.003	1.054	1.028	0.9361	1.144	1.1742	1.072	1.129	1.192	4.4342	1.107	1.048	1.189	0.757	0.978	1.041	0.773	0.855	0.948	0.8429
2478	1009.8	1053	611.192	613.197	363.107	27644	1	1	Tier 3 one-reaction									0	25	427	0	0.787	0.601	0.642	0.583	0.401	2.222	0.507	0.584	0.217	0.621	0.353	0.463	0.354	0.988	0.213	0.303	0.311	0.423	1.028	3.61	1.81	0.335	2.676	0.406	2.11	0.954	0.568	0.594
2490	1012.3	1055.7	611.198	615.213	116.035	12590.4	1	2	Tier 3 only two-reaction									0	0	8	0	0.746	0.3	0.595	1.394	1.271	1.211	1.182	1.442	1.007	1.519	1.123	0.396	1.275	0.75	0.048	1.448	0.892	0.528	1.298	1.055	0.664	1.159	0.995	0.709	1.059	0.609	0.409	0.49
2494	1014.5	1058	603.132	605.143	355.047	5808	1	1	Tier 3 one-reaction									0	2	96	0.1136	2.053	1.463	2.174	1.386	1.573	1.655	1.735	1.787	1.616	1.786	1.877	7.6814	1.677	7.1523	1.306	1.465	1.984	2.503	1.475	1.123	1.26	2.207	1.607	2.018	1.921	3.765	2.839	4.2827
2503	1015.7	1059.3	510.242	512.248	262.156	8922.81	1	1	Tier 3 one-reaction									0	3	159	0	0.878	0.55	0.868	0.847	0.655	0.743	0.573	0.591	0.728	0.862	0.851	0.708	0.87	0.73	0.409	0.891	0.694	0.721	0.678	1.041	0.682	1.09	0.699	1.005	1.086	0.858	0.652	0.801
2510	1016.6	1060.1	284.597	286.604	36.5119	11631.6	1	1	Unidentified												0	1.341	0.734	0.772	0.778	1.292	0.848	1.483	0.92	1.75	0.527	1.411	0.837	0.892	0.651	0.151	0.909	1.254	1.021	1.065	0.802	0.466	1.11	1.143	1.458	0.83	0.706	0.743	0.782
2513	1016.8	1060.4	436.158	438.164	188.072	8099.2	1	1	Tier 3 only two-reaction									0	0	59	0.5	0.555	1.2	3.142	0.4098	0.3749	0.4019	0.4121	0.3734	0.5563	0.298	0.3834	1.255	0.4468	1.559	0.4019	0.4827	0.4697	0.767	0.3933	0.4432	0.3579	0.5106	0.3999	0.29	1.122	1.46	1.138	0.754
2518	1017.8	1061.5	649.155	653.168	153.992	6161.53	1	2	Tier 3 one-reaction									0	1	19	0.1591	0.474	0.0608	0.141	1.235	1.087	1.026	0.972	1.402	0.942	1.441	1.102	0.0619	1.223	0.163	0.0702	1.363	0.795	0.0616	1.035	1.068	0.565	1.031	0.832	0.648	0.494	0.154	0.061	0.071
2519	1018.1	1061.7	626.35	628.356	378.265	4308.5	1	1	Tier 3 only two-reaction									0	0	78	0.0682	1.085	0.355	0.368	1.683	0.1448	0.471	0.316	0.542	0.611	0.491	0.688	0.691	0.708	0.9	0.2307	0.839	1.021	0.556	0.551	1.051	0.565	0.518	0.559	0.2534	2.124	0.664	1.483	0.885
2520	1018.2	1061.9	306.103	308.11	116.036	172280	2	2	Tier 3 only two-reaction									0	0	8	0	0.601	0.064	0.427	1.424	1.257	1.227	1.144	1.52	1.021	1.579	1.097	0.347	1.243	0.657	0.037	1.403	0.869	0.13	1.272	1.14	0.664	1.165	0.971	0.676	0.973	0.479	0.324	0.079
2540	1021.6	1065.4	525.163	529.176	29.9998	126158	1	2	Tier 3 only two-reaction									0	0	1	0	0.871	0.779	0.643	0.785	1.079	0.847	0.871	0.8	0.921	0.703	0.956	0.725	0.855	0.864	0.419	0.837	0.723	0.737	0.991	0.815	0.858	0.88	0.931	0.92	0.708	0.78	0.651	0.815
2571	1026.9	1070.9	436.207	438.214	188.122	45442	1	1	Tier 3 one-reaction									0	1	75	0.0682	1.135	0.222	0.482	0.0272	0.045	0.26	0.133	1.042	0.344	0.9669	1.83	0.472	1.331	0.61	0.0267	0.216	0.521	0.646	0.507	0.762	0.646	1.083	0.448	0.557	1.746	0.677	0.475	0.713
2574	1027.3	1071.4	436.21	438.216	188.125	48869	1	1	Tier 3 only two-reaction									0	0	16	0.0227	1.127	5.208	0.482	0.579	0.054	0.26	0.115	1.042	0.344	1.003	1.837	0.472	1.306	0.61	0.0267	0.229	0.521	0.639	0.507	0.762	0.646	1.083	0.448	0.566	1.746	0.673	0.503	0.713
2579	1028.1	1072.3	436.711	438.718	188.626	23198.7	1	1	Unidentified												0.0455	1.147	0.215	0.481	0.584	0.0784	0.221	0.109	1.211	0.331	1.125	2.174	0.472	1.42	0.69	0.0824	0.245	0.565	0.716	0.511	0.867	0.637	1.201	0.468	0.569	1.799	0.696	0.487	0.745
2587	1029.7	1073.9	502.154	504.161	254.069	5495	1	1	Tier 3 one-reaction									0	5	123	0	0.738	0.61	0.873	0.688	0.575	0.622	0.722	0.643	0.497	0.775	0.751	0.551	0.772	0.561	0.597	0.877	0.552	0.615	0.393	1.14	0.762	1.084	0.86	1.066	1.042	0.655	0.827	0.542
2626	1035.8	1080.3	683.372	685.379	435.287	11661.3	1	1	Tier 3 one-reaction									0	3	94	0.0227	0.572	0.387	0.683	0.789	1.858	0.488	0.204	0.232	0.319	1.869	0.509	0.469	1.204	1.147	0.0975	0.621	0.185	0.41	0.297	0.529	0.51	0.896	0.311	0.579	1.063	0.848	0.185	1.358
2627	1035.8	1080.3	436.712	438.719	377.253	4165	2	2	Tier 3 one-reaction									0	24	205	0.0455	1.147	0.215	0.481	0.584	0.0784	0.221	0.109	1.211	0.331	1.125	2.174	0.472	1.42	0.69	0.0824	0.245	0.565	0.716	0.511	0.867	0.637	1.201	0.468	0.569	1.799	0.696	0.487	0.745
2632	1036.8	1081.4	638.362	640.368	390.277	33214.2	1	1	Tier 1	HMDB00467	Nutriacholic acid	0.41	0.4								0	1.272	0.214	0.482	0.721	0.092	0.347	0.156	1.319	0.519	0.979	1.133	0.594	0.911	0.475	0.445	0.428	0.866	0.767	0.683	0.671	0.561	0.666	0.458	0.433	1.575	0.741	0.432	0.966
2645	1039	1083.6	591.174	593.186	343.089	5222	1	1	Tier 3 one-reaction									0	8	331	0.0455	0.21	0.198	0.405	0.649	1.096	0.83	0.575	0.368	1.121	0.332	1.096	0.314	0.528	0.389	0.132	1.115	0.069	0.215	0.527	0.0868	0.0333	0.602	0.727	0.222	0.453	0.255	0.275	0.254
2651	1040	1084.7	322.602	324.609	149.033	3958	2	2	Tier 3 one-reaction									0	13	315	0.1136	0.712	0.507	0.644	2.3095	0.82	0.86	0.818	0.775	0.917	0.731	0.714	0.568	1.355	0.533	0.3899	0.679	0.823	0.3422	0.682	1.014	0.3472	1.138	0.667	0.834	0.909	0.658	0.424	0.591
2661	1041.5	1086.3	365.111	367.118	234.052	22662.4	2	2	Tier 3 one-reaction									0	3	182	0.2955	1.027	0.487	1.742	0.123	0.117	0.0686	0.0703	0.216	0.0759	0.298	0.0654	0.732	0.0762	1.03	0.0686	0.137	0.0801	0.6	0.188	0.0756	0.212	0.0871	0.0682	0.176	1.671	1.319	0.6	0.711
2670	1042.8	1087.7	613.124	615.131	365.039	4612	1	1	Tier 3 one-reaction									0	2	128	0.2727	0.822	0.868	0.838	0.829	0.972	0.896	0.89	0.932	1.007	1.0009	0.836	0.782	0.943	0.7349	0.8013	0.966	0.98	0.846	0.836	0.963	1.133	0.725	0.81	1.028	0.692	0.8293	0.6962	0.7034
2677	1043.7	1088.6	725.201	729.216	230.038	8060	1	2	Tier 3 one-reaction									0	5	161	0.4545	0.28	0.801	0.253	1.646	5.3463	8.0467	7.9198	0.881	7.9745	2.641	7.0521	0.456	9.6819	0.377	6.0813	8.0866	10.1779	0.533	6.1422	8.3934	3.795	11.0646	7.6175	1.653	0.245	0.527	0.546	0.468
2691	1045.5	1090.5	582.299	584.306	334.214	10763.1	1	1	Tier 2					AAA01401000	Prostaglandin B2	0.28	11.5				0	1.141	0.265	0.457	0.802	0.557	0.933	0.338	0.948	0.789	1.496	1.499	0.392	1.347	0.318	1.588	0.716	1.502	0.472	0.755	1.429	1.912	1.546	1.252	1.089	0.729	0.266	0.284	0.265
2702	1047.8	1092.9	372.138	374.145	124.053	5999.5	1	1	Tier 3 zero-reaction									3	21	366	0.0227	0.639	0.382	0.267	1.875	1.789	1.043	1.441	1.835	1.325	1.183	1.469	0.28	1.388	0.403	0.445	1.822	1.478	0.364	1.567	1.725	1.519	1.096	1.293	0.604	0.906	0.355	0.235	0.314
2713	1049.5	1094.7	305.095	307.102	114.02	22900.9	2	2	Tier 3 one-reaction									0	1	15	0	1.043	0.811	0.949	0.671	0.764	0.795	1.116	0.769	0.679	0.753	0.653	0.972	0.766	0.971	0.271	0.685	0.58	1.03	0.581	0.623	0.358	0.33	0.829	1.337	1.449	1.208	0.796	0.853
2719	1060.5	1106.2	296.09	298.097	96.0101	7.39783e+06	2	2	Unidentified												0	0.678	1.309	1.916	0.047	0.029	0.032	0.039	0.053	0.025	0.137	0.013	1.487	0.024	1.654	0.009	0.019	0.01	1.43	0.035	0.011	0.008	0.011	0.023	0.167	1.031	1.706	1.38	1.489
2725	1065.8	1111.8	629.129	633.141	133.966	18211	1	2	Tier 3 only two-reaction									0	0	7	0.2955	0.722	1.3	1.928	0.072	0.054	0.051	0.054	0.118	0.0463	0.163	0.0399	1.693	0.0465	1.569	0.0418	0.0502	0.0489	1.607	0.048	0.0461	0.0372	0.0531	0.0416	0.235	1.237	1.718	1.384	1.472
2728	1066.2	1112.2	629.128	631.133	381.043	10698	1	1	Tier 3 one-reaction									0	4	96	0.2955	1.757	1.534	2.932	0.463	0.167	0.478	0.375	0.346	0.3244	1.528	0.2795	2.636	0.3257	2.505	0.293	0.3519	0.3424	2.705	0.163	0.3231	0.2609	0.3722	0.2915	1.315	3.358	1.846	2.383	1.397
2734	1066.7	1112.7	466.202	468.212	218.117	7191.33	1	1	Tier 3 zero-reaction									2	4	275	0.0682	1.044	1.369	1.826	0.656	0.458	0.674	0.497	0.619	1.3834	0.732	0.592	1.897	0.731	1.107	1.4219	0.762	0.667	1.03	0.662	0.687	0.596	0.698	0.612	0.743	0.876	1.46	1.738	1.559
2741	1067.7	1113.8	328.1	330.107	80.0144	27440	1	1	Tier 3 only two-reaction									0	0	16	0	0.766	1.185	1.645	0.184	0.16	0.188	0.18	0.176	0.171	0.283	0.161	1.327	0.178	1.436	0.124	0.168	0.188	1.277	0.159	0.172	0.136	0.205	0.169	0.316	0.959	1.617	1.234	1.248
2759	1076.5	1123.3	436.21	438.216	376.249	23239.3	2	2	Tier 3 one-reaction									0	4	122	0.0455	1.096	0.232	0.446	0.553	2.8676	0.335	0.259	1.07	0.359	0.953	2.014	0.512	1.324	0.59	0.0841	0.361	0.639	0.66	0.499	0.894	0.601	1.353	0.445	0.559	1.657	0.655	0.506	0.678
2763	1077.7	1124.7	591.173	593.177	343.087	58688.5	1	1	Tier 3 one-reaction									0	5	260	0.0227	2.091	1.656	3.618	0.376	0.109	0.467	0.297	0.291	0.107	1.572	0.104	3.686	0.37	3.317	0.0381	0.068	0.057	3.335	0.131	0.059	0.012	0.118	0.179	1.505	4.507	2.104	2.796	1.762
2769	1078.6	1125.7	714.33	716.337	466.245	5212	1	1	Tier 3 only two-reaction									0	0	158	0.1591	0.866	0.5	0.727	1.068	0.4297	1.146	0.4627	0.4193	0.811	0.84	0.538	0.512	1.218	1.393	0.4513	0.946	0.5274	0.531	0.673	0.81	0.4019	0.811	0.727	0.4703	1.265	0.822	0.427	0.659
2771	1079.3	1126.4	356.106	358.113	108.02	32311.3	1	1	Tier 3 zero-reaction									2	2	275	0	0.619	1.131	1.414	0.168	0.262	0.172	0.2	0.319	0.213	0.213	0.158	1.483	0.17	1.039	0.251	0.342	0.143	1.433	0.3	0.187	0.316	0.411	0.163	0.348	1.14	1.196	1.146	0.96
2776	1080.4	1127.6	436.711	438.718	377.252	5310	2	2	Tier 3 only two-reaction									0	0	53	0.0909	1.204	0.367	0.469	0.644	0.2327	0.2444	0.2506	1.205	0.339	1.004	2.404	0.503	1.407	0.69	0.2444	0.501	0.668	0.669	0.572	0.915	0.642	1.547	0.401	1.068	1.78	0.712	0.555	0.707
2782	1081.5	1128.7	599.171	601.175	351.086	4958	1	1	Tier 3 one-reaction									0	9	209	0.5227	1.03	1.243	1.3797	1.425	1.292	1.511	1.739	1.4694	1.3055	1.799	1.633	1.2656	1.555	1.1553	1.4351	1.435	1.299	1.2593	1.492	1.542	0.8263	1.952	1.484	0.9201	1.4829	1.4853	1.2468	1.0144
2787	1082.3	1129.6	303.103	305.112	110.035	10247.3	2	2	Tier 3 one-reaction									0	1	9	0.0227	0.512	0.257	0.596	0.729	0.722	0.704	0.699	0.977	0.453	0.862	0.478	0.536	0.635	0.502	0.087	0.692	0.201	0.492	0.719	0.503	0.2578	0.381	0.389	0.378	0.957	0.561	0.405	0.398
2789	1082.7	1130	451.222	453.228	406.273	24834	2	2	Tier 3 zero-reaction									3	50	513	0	1.996	0.078	0.233	0.821	0.068	0.349	0.169	1.444	0.482	1.605	2.582	0.187	1.879	0.215	2.159	0.337	1.022	0.261	0.718	1.328	1.899	2.136	0.691	0.755	0.825	0.218	0.199	0.204
2790	1082.7	1130.1	296.09	298.099	96.0088	112200	2	2	Tier 3 only two-reaction									0	0	26	0	0.727	1.208	1.858	0.059	0.051	0.057	0.059	0.085	0.037	0.165	0.025	1.48	0.039	1.593	0.039	0.035	0.021	1.481	0.056	0.025	0.033	0.031	0.037	0.209	1.021	1.659	1.327	1.419
2796	1084.2	1131.6	451.722	453.729	203.637	14781.5	1	1	Unidentified												0	2.268	0.088	0.247	0.906	0.075	0.348	0.183	1.741	0.564	1.778	3.14	0.188	1.85	0.196	2.376	0.37	1.127	0.287	0.736	1.358	2.071	2.271	0.692	0.824	0.875	0.216	0.208	0.215
2800	1084.6	1132	451.221	453.228	203.136	31092	1	1	Tier 3 only two-reaction									0	0	18	0	1.996	0.078	0.233	0.821	0.068	0.349	0.169	1.444	0.482	1.605	2.582	0.187	1.879	0.215	2.159	0.337	1.022	0.261	0.718	1.328	1.899	2.136	0.691	0.755	0.825	0.218	0.199	0.204
2809	1086.2	1133.7	613.155	615.16	365.07	20889	1	1	Tier 3 one-reaction									0	1	137	0	2.158	1.762	3.456	0.427	0.18	0.592	0.33	0.359	0.247	1.495	0.154	3.358	0.434	3.082	0.144	0.118	0.123	3.178	0.193	0.177	0.044	0.396	0.241	1.542	4.241	2.077	2.798	1.708
2819	1087.8	1135.3	629.127	633.147	133.964	3590	1	2	Tier 3 only two-reaction									0	0	4	0.3182	0.719	1.546	1.771	0.048	0.0398	0.051	0.054	0.125	0.0463	0.19	0.0399	1.712	0.0465	1.644	0.0418	0.0502	0.0489	1.575	0.045	0.0461	0.0372	0.0531	0.0416	0.281	1.315	1.773	1.322	1.475
2827	1088.6	1136.1	629.127	631.13	381.041	3850	1	1	Tier 3 one-reaction									0	1	71	0.3864	1.651	1.452	2.595	0.2988	0.279	0.293	0.375	0.325	0.3244	1.69	0.2795	2.769	1.9641	2.478	0.293	0.3519	0.3424	2.792	0.163	0.3231	0.2609	0.3722	0.2915	1.42	3.248	1.718	2.336	1.43
2833	1089.2	1136.8	438.64	440.649	381.11	235858	2	2	Tier 3 one-reaction									0	2	178	0	0.187	0.014	0.034	0.559	0.41	0.417	0.412	0.49	0.336	0.534	0.409	0.016	0.416	0.061	0.009	0.479	0.284	0.015	0.457	0.372	0.196	0.395	0.406	0.225	0.165	0.037	0.022	0.016
2835	1089.5	1137.1	320.106	322.112	144.041	237986	2	2	Tier 3 zero-reaction									3	43	475	0	0.641	0.021	0.12	1.666	1.506	1.527	1.366	1.846	1.305	1.903	1.309	0.051	1.599	0.196	0.016	1.767	1.015	0.055	1.69	1.448	0.75	1.415	1.231	0.898	0.654	0.146	0.027	0.04
2845	1090	1137.6	349.121	351.127	101.036	13164	1	1	Tier 3 only two-reaction									0	0	10	0	0.679	0.048	0.166	1.441	1.339	1.534	1.433	1.751	1.203	1.755	1.243	0.094	1.385	0.321	0.427	1.655	1.093	0.082	1.67	1.516	0.763	1.301	1.271	0.924	0.68	0.222	0.121	0.116
2846	1090	1137.7	328.099	330.106	80.0142	12808.4	1	1	Tier 3 only two-reaction									0	0	16	0	0.753	1.119	1.548	0.2	0.185	0.196	0.187	0.197	0.177	0.319	0.158	1.271	0.188	1.322	0.133	0.198	0.204	1.209	0.175	0.19	0.154	0.209	0.174	0.362	0.946	1.578	1.176	1.153
2860	1091.8	1139.5	613.155	617.169	117.992	21804	1	2	Tier 3 only two-reaction									0	0	5	0	0.772	1.465	1.998	0.067	0.059	0.068	0.059	0.111	0.053	0.169	0.029	1.736	0.046	1.694	0.04	0.042	0.045	1.582	0.069	0.042	0.019	0.037	0.044	0.263	1.217	1.805	1.525	1.546
2863	1092.1	1139.8	439.141	441.151	191.056	12012.2	1	1	Tier 3 one-reaction									0	3	131	0	0.248	0.078	0.152	0.71	0.426	0.363	0.505	0.433	0.37	0.547	0.431	0.022	0.431	0.277	0.094	0.543	0.282	0.03	0.462	0.363	0.232	0.467	0.536	0.203	0.157	0.164	0.146	0.13
2865	1092.3	1140.1	271.089	273.094	46.0081	9318	2	2	Unidentified												0.0455	2.833	3.287	2.801	2.345	2.026	1.977	2.199	1.517	1.686	1.866	2.137	1.987	2.045	4.016	0.77	2.3	1.796	2.653	2.116	1.719	1.085	2.314	2.167	2.444	2.327	3.198	2.429	2.805
2871	1093.6	1141.4	328.1	330.107	80.0148	12514	1	1	Tier 3 only two-reaction									0	0	2	0	0.749	1.11	1.539	0.201	0.195	0.206	0.189	0.205	0.185	0.322	0.16	1.261	0.192	1.317	0.136	0.208	0.206	1.229	0.178	0.192	0.154	0.209	0.182	0.359	0.947	1.568	1.166	1.146
2878	1094	1141.9	539.167	541.173	291.082	9094	1	1	Tier 3 one-reaction									0	1	37	0	2.441	2.26	3.489	1.938	2.166	2.338	1.703	2.559	2.704	2.74	2.25	2.518	2.052	3.149	1.326	2.596	2.985	2.606	2.473	2.908	2.661	2.999	1.926	2.906	4.715	3.721	1.691	2.411
2885	1094.8	1142.6	627.171	629.184	379.086	3362	1	1	Tier 3 one-reaction									0	1	173	0.2273	2.049	1.426	2.692	0.529	0.324	0.046	0.405	0.246	0.407	1.234	0.0439	2.612	0.441	2.525	0.046	0.278	0.067	2.495	0.776	0.4513	0.041	0.0584	0.416	0.932	2.55	1.522	2.075	1.406
2886	1094.8	1142.7	539.167	543.18	44.0036	20247	1	2	Unidentified												0	1.009	1.324	1.405	0.63	0.73	0.685	0.526	0.545	0.633	0.564	0.782	0.911	0.582	1.957	0.188	0.726	0.729	1.174	0.797	0.665	0.674	0.764	0.575	0.991	1.541	1.863	0.775	1.182
2897	1096.2	1144.2	627.171	631.187	132.008	4791.33	1	2	Tier 3 only two-reaction									0	0	69	0.0227	0.805	1.157	1.814	1.057	0.519	1.081	0.727	0.889	0.597	0.959	0.292	1.473	0.968	1.48	0.035	0.402	0.366	1.368	1.25	0.245	0.147	0.356	0.258	0.428	1.005	1.622	1.283	1.383
2910	1097.9	1145.9	591.17	595.184	96.0068	20164	1	2	Tier 3 one-reaction									0	1	90	0.0455	0.755	1.367	1.907	0.082	0.066	0.066	0.075	0.122	0.061	0.172	0.045	1.606	0.053	1.622	0.128	0.044	0.053	1.491	0.069	0.033	0.0201	0.05	0.056	0.25	1.121	1.759	1.394	1.427
2921	1099.8	1147.9	608.339	610.347	360.253	14215.7	1	1	Tier 3 one-reaction									0	4	135	0.2273	0.153	0.656	0.813	0.51	0.381	0.2899	0.2972	0.3067	0.321	0.622	0.634	1.147	0.532	0.857	0.29	0.526	1.119	0.759	0.2837	0.756	0.246	0.3683	0.2884	0.3021	0.669	0.993	3.13	2.54
2922	1099.9	1148	328.1	330.106	80.015	9716	1	1	Tier 3 only two-reaction									0	0	1	0	0.768	1.09	1.542	0.199	0.192	0.206	0.193	0.206	0.189	0.325	0.163	1.269	0.196	1.305	0.138	0.212	0.205	1.258	0.188	0.192	0.16	0.21	0.186	0.361	0.942	1.547	1.155	1.131
2941	1104.3	1152.6	319.098	321.105	142.026	10217.8	2	2	Tier 3 zero-reaction									3	6	325	0.1591	0.388	1.188	2.385	0.2053	0.093	0.107	0.491	0.073	0.245	0.115	0.174	1.451	0.185	0.971	0.0334	0.0401	0.0391	1.597	0.205	0.0369	0.0298	0.198	0.175	0.0348	0.376	1.382	3.095	2.535
2950	1106.4	1154.8	386.153	388.16	138.068	9922	1	1	Tier 3 zero-reaction									1	19	365	0.1818	0.613	0.1753	0.355	0.786	0.805	0.781	0.873	0.745	0.598	1.21	0.594	0.1785	0.787	0.233	0.2024	0.772	0.601	0.1776	0.807	0.676	0.435	0.863	0.608	0.595	0.596	0.261	0.1758	0.163
2956	1107.6	1156.1	486.218	488.225	238.133	4658	1	1	Tier 3 one-reaction									0	4	174	0.0682	0.556	0.4965	0.477	1.247	0.773	0.847	0.873	1.104	0.669	0.606	0.607	0.632	1.616	0.403	0.804	0.818	1.907	0.5031	0.709	0.812	1.144	1.513	1.073	0.534	0.866	0.668	0.464	0.413
2963	1109.2	1157.8	356.115	358.119	216.059	5154	2	2	Tier 3 zero-reaction									1	3	122	0.1591	0.848	0.1768	0.979	1.195	1.093	0.914	0.863	1.094	0.851	1.595	0.636	0.18	1.055	0.896	0.484	1.576	0.619	0.7653	0.874	0.744	0.513	0.757	0.59	0.546	3.611	0.573	0.5099	0.1644
2970	1110.4	1159.1	438.642	440.65	190.557	61965.3	1	1	Unidentified												0	0.186	0.014	0.033	0.593	0.425	0.446	0.437	0.5	0.338	0.565	0.427	0.018	0.447	0.063	0.009	0.529	0.29	0.018	0.488	0.378	0.188	0.419	0.402	0.217	0.186	0.04	0.019	0.017
2975	1111.2	1159.8	296.09	298.097	96.0103	36190.3	2	2	Unidentified												0	0.751	1.314	1.905	0.079	0.074	0.07	0.073	0.096	0.065	0.175	0.047	1.506	0.055	1.578	0.052	0.067	0.045	1.521	0.083	0.047	0.05	0.048	0.063	0.229	0.97	1.66	1.342	1.406
2976	1111.4	1160.1	290.095	292.101	84.0204	98770.1	2	2	Tier 3 one-reaction									0	13	310	0.1136	1.28	1.12	0.905	0.18	0.488	0.451	0.333	0.231	0.26	0.281	0.258	1.041	0.443	3.301	0.2108	0.362	0.2463	1.461	0.387	0.29	0.1877	0.156	0.411	1.106	1.045	2.764	0.578	1.32
2977	1112	1160.7	639.205	643.217	144.042	19990	1	2	Tier 3 zero-reaction									3	43	475	0	0.64	0.077	0.129	1.686	1.427	1.493	1.376	1.876	1.27	1.868	1.353	0.074	1.452	0.204	0.037	1.789	1.072	0.07	1.678	1.433	0.719	1.429	1.37	0.82	0.725	0.164	0.073	0.077
2982	1112.6	1161.3	313.07	315.076	129.97	16660.8	2	2	Tier 3 only two-reaction									0	0	9	0.1136	0.878	1.29	1.892	0.258	0.075	0.093	0.075	0.104	0.059	0.21	0.066	1.661	0.443	1.751	0.09	0.1877	0.057	1.525	0.065	0.0587	0.0637	0.1309	0.087	0.236	1.183	1.759	1.586	1.484
2984	1113	1161.8	523.092	525.096	275.007	6302.71	1	1	Tier 3 one-reaction									0	1	63	0.0455	2.219	2.156	2.903	1.021	0.652	1.009	1.04	1.059	0.739	2.174	0.63	3.347	0.834	2.524	0.2969	0.841	0.4944	2.95	0.934	0.522	0.635	0.471	0.63	2.118	3.378	2.622	2.261	2.14
2988	1113.3	1162.1	349.122	351.128	101.037	7314	1	1	Unidentified												0	0.679	0.056	0.159	1.644	1.399	1.571	1.382	1.762	1.224	1.792	1.301	0.092	1.475	0.263	0.073	1.717	1.132	0.108	1.67	1.529	0.721	1.429	1.276	0.866	0.735	0.2	0.147	0.097
2989	1113.4	1162.1	464.189	466.196	216.103	5887.33	1	1	Tier 3 only two-reaction									0	0	41	0.0227	0.643	0.443	1.131	0.758	0.406	0.763	0.517	0.407	0.53	0.891	0.676	0.819	0.761	1.139	0.2565	0.751	0.52	0.466	0.605	0.616	0.335	0.691	0.605	0.575	1.092	1.287	0.713	0.973
2990	1113.4	1162.2	314.07	316.076	131.969	7475.33	2	2	Tier 3 only two-reaction									0	0	23	0.0682	1.174	2.247	2.399	0.83	0.697	0.24	0.425	0.6746	0.444	0.343	0.357	1.93	0.397	1.837	0.6393	0.576	0.21	2.098	0.529	0.69	0.833	0.226	0.276	0.43	1.255	2.675	1.882	2.312
2991	1113.5	1162.3	609.188	611.191	361.102	7518.4	1	1	Tier 3 one-reaction									0	6	353	0.2045	0.766	1.348	0.626	0.3426	0.975	0.848	1.2515	1.415	1.276	0.616	0.9307	0.744	1.486	0.693	1.7579	1.9358	0.3927	0.788	1.113	1.461	1.783	0.4269	0.8185	0.699	0.757	0.783	0.664	1.207
2992	1113.7	1162.4	579.183	583.196	84.0201	18805	1	2	Tier 3 only two-reaction									0	0	2	0	1.601	1.183	1.155	0.493	0.655	0.76	0.487	0.433	0.598	0.591	0.379	1.311	0.601	3.707	0.194	0.56	0.457	1.876	0.592	0.528	0.254	0.573	0.542	1.58	1.386	3.67	0.639	1.489
2993	1113.7	1162.5	320.106	322.112	144.041	315074	2	2	Tier 3 zero-reaction									3	43	475	0	0.621	0.029	0.111	1.705	1.548	1.565	1.434	1.875	1.29	1.913	1.378	0.06	1.585	0.184	0.021	1.76	1.018	0.06	1.714	1.439	0.735	1.409	1.247	0.856	0.69	0.135	0.04	0.047
2995	1113.8	1162.6	321.107	323.112	146.044	39719.2	2	2	Tier 3 only two-reaction									0	0	19	0	1.343	0.276	0.557	3.201	2	2.166	2.286	2.329	1.721	3.04	2.134	0.283	2.416	0.956	0.308	2.549	1.723	0.318	2.251	1.776	0.998	2.395	2.216	1.204	0.976	0.517	0.657	0.46
2996	1113.8	1162.6	643.144	645.147	395.059	5904.4	1	1	Tier 3 one-reaction									0	2	103	0.1136	2.027	2.101	2.794	0.602	0.309	0.612	0.589	0.352	0.788	2.296	0.602	3.109	0.878	2.405	0.4872	0.334	0.5693	2.93	0.24	0.5372	0.4338	0.6189	0.302	1.64	3.595	2.35	2.554	2.159
2998	1114	1162.7	438.641	440.65	381.112	268462	2	2	Tier 3 one-reaction									0	2	153	0	0.186	0.013	0.034	0.592	0.432	0.447	0.445	0.499	0.337	0.569	0.436	0.018	0.449	0.066	0.009	0.537	0.291	0.018	0.488	0.379	0.189	0.424	0.4	0.216	0.187	0.04	0.022	0.018
3001	1114.5	1163.3	613.154	617.167	117.991	12618	1	2	Tier 3 one-reaction									0	2	120	0.0227	0.766	1.423	1.962	0.068	0.059	0.064	0.06	0.087	0.06	0.161	0.038	1.557	0.051	1.655	0.0404	0.067	0.062	1.485	0.07	0.047	0.074	0.051	0.052	0.22	0.994	1.758	1.482	1.524
3009	1116	1164.9	627.169	629.175	379.084	23520.2	1	1	Tier 3 one-reaction									0	1	180	0.0227	2.557	1.871	3.724	0.606	0.204	0.651	0.501	0.326	0.186	2.273	0.196	3.648	0.603	3.596	0.0405	0.132	0.097	3.454	0.214	0.103	0.022	0.188	0.28	1.883	4.512	2.562	3.237	2.097
3014	1116.9	1165.8	605.188	607.193	357.103	59863	1	1	Tier 3 one-reaction									0	17	382	0	2.764	1.987	4.152	0.843	0.308	0.878	0.693	0.44	0.317	2.665	0.309	4.208	0.855	3.706	0.248	0.257	0.384	3.571	0.318	0.224	0.054	0.497	0.445	2.062	4.408	2.775	3.199	2.173
3019	1117.7	1166.6	282.093	284.099	68.0149	10297.3	2	2	Unidentified												0	1.242	0.822	1.127	0.631	0.692	0.777	0.614	0.771	0.627	0.973	0.457	0.709	0.604	1.405	0.14	0.704	0.271	0.635	0.679	0.55	0.359	0.581	0.682	1.093	1.544	1.119	0.964	0.511
3022	1118.2	1167.2	296.091	298.098	96.0106	39434	2	2	Unidentified												0	0.762	1.343	1.951	0.078	0.07	0.068	0.074	0.091	0.059	0.173	0.045	1.53	0.054	1.626	0.042	0.062	0.039	1.546	0.078	0.038	0.067	0.046	0.061	0.229	0.962	1.707	1.387	1.453
3027	1118.8	1167.8	573.161	575.171	325.076	4777.33	1	1	Tier 3 one-reaction									0	8	198	0.1136	1.024	0.749	1.04	0.569	0.321	0.486	0.397	0.269	0.348	0.142	0.232	0.883	0.435	0.88	0.1137	0.325	0.1328	0.772	0.313	0.367	0.0349	0.1444	0.335	0.374	0.956	0.759	1.06	0.84
3039	1120.3	1169.4	591.173	595.188	96.0099	13006	1	2	Tier 3 only two-reaction									0	0	5	0	0.757	1.379	1.948	0.066	0.042	0.044	0.06	0.067	0.022	0.162	0.024	1.586	0.035	1.685	0.009	0.02	0.01	1.493	0.047	0.012	0.008	0.011	0.029	0.215	0.975	1.772	1.459	1.512
3041	1120.8	1169.9	384.132	386.138	272.094	4752.5	2	2	Tier 3 one-reaction									0	4	119	0.1591	0.533	0.2244	0.312	0.615	0.424	0.541	0.544	0.656	0.445	0.988	1.062	0.2285	0.565	0.266	0.418	0.76	0.334	0.208	0.512	1.147	0.353	1.586	0.588	0.611	0.402	0.305	0.2251	0.2086
3042	1121	1170.1	563.17	567.181	68.0066	13574.4	1	2	Tier 3 only two-reaction									0	0	2	0.1818	0.739	1.178	2.116	0.062	0.1955	0.2607	0.084	0.11	0.1312	0.236	0.1429	1.428	0.1396	1.52	1.293	0.087	1.357	1.452	0.105	0.046	0.0983	0.052	0.7	0.251	0.875	1.901	1.689	1.5
3045	1121.2	1170.3	564.171	568.184	69.0078	6893	1	2	Unidentified												0.4091	0.804	1.504	2.523	0.1394	0.1211	0.1484	0.1001	0.2726	0.1132	0.268	0.243	1.444	0.1095	1.711	0.1022	0.1228	0.1194	1.644	0.125	0.1127	0.091	0.1298	0.1347	0.251	1	1.689	1.87	1.579
3053	1122.3	1171.4	645.127	647.133	397.041	88764.1	1	1	Tier 3 one-reaction									0	3	100	0	0.787	0.661	0.631	0.526	0.44	0.499	0.514	0.551	0.321	0.61	0.307	0.781	0.384	0.663	0.152	0.354	0.158	0.77	0.449	0.285	0.248	0.209	0.411	0.807	0.614	0.661	0.647	0.648
3061	1122.8	1172	661.1	663.106	413.015	12785.7	1	1	Tier 3 one-reaction									0	1	127	0.0682	0.745	0.683	0.606	0.519	0.483	0.496	0.497	0.694	0.357	0.666	0.337	0.741	0.44	0.592	0.2232	0.446	0.2608	0.762	0.372	0.307	0.434	0.2835	0.373	0.822	0.635	0.676	0.626	0.593
3065	1123.2	1172.4	472.215	474.221	224.13	13401.9	1	1	Tier 3 only two-reaction									0	0	24	0	0.767	0.298	0.401	0.876	0.779	0.803	0.687	0.648	0.761	0.776	0.7	0.32	0.807	0.714	0.427	0.865	0.823	0.425	0.842	1.342	0.535	0.891	0.939	0.735	0.769	0.548	0.296	0.26
3068	1123.4	1172.6	356.106	358.112	108.02	37770.8	1	1	Tier 3 zero-reaction									2	2	275	0	2.862	2.261	3.656	1.018	0.776	0.992	0.909	1.141	0.693	2.196	0.434	5.34	0.643	3.03	0.182	0.635	0.285	5.282	0.782	0.418	0.418	0.346	0.633	2.592	5.318	3.11	3.469	2.692
3069	1123.5	1172.8	282.088	284.095	68.0058	63808.6	2	2	Unidentified												0.2273	0.747	1.241	2.155	0.115	0.2043	0.1579	0.124	0.201	0.111	0.2695	0.066	1.502	0.1314	1.532	0.021	0.1217	0.1112	1.543	0.2963	0.107	0.113	0.062	0.152	0.29	0.949	1.872	1.636	1.461
3073	1123.7	1173	617.184	619.192	369.099	14523	1	1	Tier 3 one-reaction									0	2	204	0.1591	0.555	0.625	0.462	0.474	0.519	0.502	0.541	0.511	0.4245	0.448	0.51	0.617	0.521	0.468	0.456	0.4605	0.535	0.528	0.463	0.512	0.606	0.469	0.538	0.605	0.509	0.541	0.437	0.554
3074	1123.8	1173	328.099	330.107	80.0141	10404	1	1	Tier 3 only two-reaction									0	0	16	0	0.765	1.125	1.69	0.195	0.216	0.228	0.204	0.229	0.241	0.355	0.174	1.321	0.207	1.407	0.151	0.244	0.22	1.273	0.214	0.22	0.193	0.214	0.2	0.415	0.937	1.602	1.22	1.184
3080	1125.2	1174.5	422.206	424.212	348.241	70722	2	2	Tier 3 one-reaction									0	5	161	0.0227	0.395	0.171	0.384	1.284	0.076	0.254	0.372	0.18	0.487	0.526	0.192	0.484	0.304	1.032	0.0643	0.424	0.389	0.47	0.169	0.635	0.22	0.102	0.264	0.193	1.459	1.13	1.677	1.353
3083	1126.3	1175.7	422.207	424.214	174.122	93330	1	1	Tier 3 only two-reaction									0	0	1	0	0.395	0.171	0.383	1.29	0.082	0.253	0.377	0.183	0.453	0.527	0.193	0.482	0.305	1.029	0.017	0.426	0.39	0.469	0.167	0.636	0.22	0.104	0.26	0.192	1.457	1.131	1.678	1.371
3085	1126.5	1175.9	422.207	424.213	348.243	101258	2	2	Tier 3 one-reaction									0	5	161	0	0.395	0.171	0.383	1.29	0.082	0.253	0.377	0.183	0.488	0.527	0.193	0.482	0.305	1.029	0.011	0.426	0.39	0.469	0.167	0.636	0.22	0.104	0.26	0.192	1.457	1.131	1.706	1.371
3104	1130.3	1179.8	422.206	424.213	348.241	53550	2	2	Tier 3 one-reaction									0	5	161	0	0.39	0.164	0.379	1.311	0.08	0.252	0.38	0.183	0.472	0.527	0.19	0.481	0.309	1.035	0.011	0.438	0.395	0.456	0.166	0.641	0.221	0.102	0.25	0.189	1.478	1.129	1.73	1.374
3105	1130.6	1180.2	276.092	278.099	56.0146	76869.8	2	2	Tier 3 one-reaction									0	1	8	0	0.918	3.641	1.202	0.285	0.411	0.404	0.312	0.278	0.274	0.249	0.243	2.696	0.297	1.461	0.047	0.276	0.099	2.629	0.351	0.247	0.143	0.156	0.281	0.892	0.666	1.698	1.615	1.786
3106	1131.4	1181	357.114	359.121	109.029	22104	1	1	Tier 3 one-reaction									0	1	35	0	1.167	1.233	2.147	0.44	0.482	0.316	0.385	0.569	0.4	0.841	0.211	1.451	0.236	1.69	0.324	0.598	0.21	1.654	0.483	0.302	0.474	0.211	0.193	0.6	1.447	1.699	1.747	1.236
3110	1132.3	1181.9	296.09	298.097	96.0096	5.56448e+06	2	2	Tier 3 only two-reaction									0	0	24	0	0.749	1.394	1.982	0.049	0.03	0.035	0.04	0.057	0.021	0.139	0.014	1.559	0.027	1.684	0.009	0.019	0.01	1.533	0.034	0.012	0.008	0.011	0.023	0.192	0.937	1.748	1.449	1.553
3119	1136.3	1186.2	591.169	593.175	343.084	550600	1	1	Tier 3 one-reaction									0	6	226	0	2.038	1.438	3.342	0.344	0.105	0.325	0.264	0.167	0.095	1.412	0.087	3.048	0.285	3.006	0.009	0.069	0.05	2.727	0.113	0.058	0.013	0.085	0.146	1.096	3.74	1.907	2.62	1.586
3123	1136.7	1186.5	320.106	322.112	144.041	180872	2	2	Tier 3 only two-reaction									0	0	2	0	0.617	0.031	0.111	1.718	1.531	1.57	1.446	1.876	1.26	1.884	1.403	0.064	1.577	0.183	0.023	1.748	1.018	0.062	1.733	1.421	0.707	1.402	1.237	0.811	0.72	0.135	0.046	0.051
3125	1136.7	1186.6	439.143	441.151	191.058	11914	1	1	Tier 3 zero-reaction									1	16	229	0	0.245	0.071	0.097	0.705	0.435	0.395	0.522	0.447	0.356	0.575	0.456	0.042	0.443	0.189	0.066	0.569	0.301	0.048	0.499	0.376	0.206	0.447	0.478	0.207	0.182	0.133	0.12	0.112
3148	1141.7	1191.7	349.121	351.128	101.036	10247.2	1	1	Tier 3 only two-reaction									0	0	5	0	0.678	0.147	0.198	1.627	1.295	1.625	1.475	1.77	1.267	1.794	1.366	0.132	1.521	0.271	0.116	1.748	1.067	0.127	1.552	1.35	0.682	1.454	1.175	0.773	0.73	0.211	0.17	0.133
3154	1142.6	1192.7	321.106	323.111	146.042	28520	2	2	Tier 3 only two-reaction									0	0	5	0	1.33	0.323	0.596	2.794	2.301	2.347	2.652	2.42	1.795	3.224	2.399	0.305	2.612	0.865	0.293	2.858	1.709	0.33	2.584	1.834	1.048	2.509	2.604	1.215	1.03	0.533	0.681	0.504
3159	1143	1193.1	438.642	440.65	190.556	93884	1	1	Unidentified												0	0.192	0.017	0.054	0.615	0.446	0.462	0.467	0.514	0.348	0.588	0.45	0.022	0.483	0.08	0.01	0.557	0.311	0.026	0.524	0.395	0.197	0.451	0.419	0.227	0.206	0.05	0.023	0.024
3167	1143.7	1193.8	320.106	322.112	144.041	266774	2	2	Tier 3 zero-reaction									3	43	475	0	0.618	0.035	0.117	1.665	1.488	1.565	1.432	1.859	1.255	1.831	1.383	0.067	1.558	0.192	0.025	1.716	1.013	0.062	1.71	1.395	0.706	1.393	1.223	0.811	0.724	0.142	0.051	0.056
3173	1144.4	1194.6	289.1	291.108	82.0301	15521.2	2	2	Tier 3 only two-reaction									0	0	8	0	0.982	0.619	1.492	0.731	0.607	0.597	0.584	0.567	0.486	0.761	0.516	0.577	0.477	1.386	0.106	0.625	0.43	0.923	0.665	0.52	0.458	0.554	0.484	0.426	2.001	1.187	0.608	0.482
3176	1144.8	1195	591.176	593.181	343.091	14958	1	1	Tier 3 one-reaction									0	12	417	0	1.948	1.545	3.242	0.397	0.111	0.327	0.28	0.231	0.098	1.28	0.087	2.991	0.288	2.975	0.009	0.069	0.05	2.601	0.118	0.058	0.013	0.085	0.149	1.036	3.503	1.904	2.554	1.571
3186	1146.6	1196.9	438.64	440.649	381.109	142639	2	2	Tier 3 one-reaction									0	7	222	0	0.193	0.017	0.057	0.611	0.451	0.463	0.469	0.516	0.348	0.585	0.45	0.023	0.487	0.082	0.009	0.552	0.31	0.027	0.522	0.397	0.202	0.451	0.421	0.227	0.201	0.052	0.023	0.027
3190	1146.8	1197.2	591.173	595.186	96.0094	17996	1	2	Tier 3 only two-reaction									0	0	26	0	0.744	1.372	1.946	0.075	0.034	0.037	0.054	0.085	0.022	0.183	0.014	1.599	0.027	1.715	0.009	0.02	0.01	1.489	0.038	0.012	0.008	0.011	0.025	0.216	0.967	1.761	1.434	1.506
3203	1148.8	1199.2	316.105	318.112	136.04	4854	2	2	Tier 3 zero-reaction									1	10	165	0	0.855	2.497	1.595	1.62	0.966	0.61	0.448	1.132	0.623	1.013	0.577	1.787	0.693	0.859	0.194	1.158	0.594	1.423	0.546	0.494	0.289	0.507	0.272	0.517	1.213	0.921	1.6	1.374
3212	1150.2	1200.7	356.113	358.118	108.027	4798	1	1	Tier 3 only two-reaction									0	0	1	0.2045	0.933	0.613	1.039	0.744	0.916	0.605	1	0.94	0.8718	0.789	0.784	0.974	0.7444	0.679	0.4076	0.923	0.535	0.765	0.579	0.7055	0.489	0.5429	0.605	0.417	2	0.693	0.712	0.629
3213	1150.4	1200.8	374.117	376.126	126.031	6018.4	1	1	Tier 3 one-reaction									0	15	390	0.0455	0.579	0.1487	0.63	0.924	0.913	0.998	0.893	0.99	0.9	1.217	0.898	0.352	1.063	0.514	0.1717	1.106	0.767	0.256	1.058	1.05	0.613	1.005	0.91	0.702	0.713	0.362	0.459	0.321
3215	1150.6	1201.1	640.378	642.384	392.292	7991.43	1	1	Tier 3 zero-reaction									18	50	452	0.0227	0.924	0.2633	0.312	1.828	0.396	0.581	1.587	0.887	2.011	1.601	0.538	0.2	0.89	0.22	0.679	1.25	1.871	0.236	0.673	2.179	0.932	0.787	0.736	0.44	0.326	0.235	0.82	0.194
3226	1151.9	1202.4	360.619	362.626	225.067	3566	2	2	Tier 3 one-reaction									0	14	322	0.4545	1.515	1.169	0.774	0.2284	0.2133	0.224	0.2297	0.2081	0.248	0.997	0.2137	1.274	0.249	1.055	0.224	0.2691	0.2618	0.657	0.357	0.247	0.1995	0.2846	0.2229	0.457	1.066	0.841	0.891	1.035
3241	1155.1	1205.8	320.607	322.614	72.5219	12443.8	1	1	Unidentified												0	0.705	0.045	0.124	1.711	1.566	1.68	1.426	1.971	1.392	2.086	1.426	0.072	1.662	0.218	0.03	1.781	1.05	0.076	1.676	1.454	0.759	1.53	1.34	0.865	0.798	0.154	0.057	0.068
3251	1156.9	1207.7	275.084	277.091	53.9979	6640.57	2	2	Unidentified												0	0.292	0.524	0.381	0.602	0.76	0.607	0.642	0.448	0.923	0.61	1.157	0.238	0.697	0.578	2.041	0.737	1.811	0.307	0.753	0.84	0.704	1.367	0.696	0.543	0.562	0.562	0.492	0.358
3254	1157.3	1208.1	356.116	358.122	216.062	5546.25	2	2	Tier 3 one-reaction									0	9	187	0.1136	0.991	0.3012	0.3343	2.325	1.199	0.821	0.8	1.418	0.933	1.151	0.758	0.3066	0.983	0.674	0.435	1.22	0.808	0.5256	0.823	0.676	0.372	0.557	0.555	0.559	2.408	0.83	0.566	0.474
3269	1159.8	1210.7	626.35	628.357	378.265	9096	1	1	Tier 3 only two-reaction									0	0	80	0.0227	0.731	0.23	0.424	1.258	0.09	0.307	0.253	0.323	0.415	0.479	0.472	0.628	0.479	1.038	0.0757	0.609	0.589	0.533	0.344	0.795	0.36	0.33	0.338	0.197	1.808	0.875	1.654	1.111
3275	1160.2	1211.1	328.1	330.109	80.0147	5109.33	1	1	Tier 3 only two-reaction									0	0	16	0	0.701	1.112	1.619	0.203	0.181	0.188	0.18	0.226	0.154	0.324	0.169	1.294	0.182	1.356	0.232	0.187	0.201	1.209	0.2	0.139	0.224	0.181	0.226	0.333	0.888	1.508	1.259	1.165
3278	1161.1	1212.1	438.64	440.648	190.555	40456	1	1	Unidentified												0	0.208	0.066	0.057	0.625	0.467	0.464	0.468	0.542	0.374	0.603	0.457	0.024	0.489	0.085	0.01	0.552	0.331	0.026	0.556	0.392	0.305	0.468	0.445	0.241	0.236	0.054	0.025	0.027
3284	1162.5	1213.5	422.711	424.717	174.625	80120	1	1	Unidentified												0.0227	0.448	0.183	0.453	1.155	0.066	0.21	0.331	0.155	0.41	0.496	0.139	0.518	0.255	1.184	0.0262	0.343	0.318	0.524	0.137	0.514	0.154	0.073	0.272	0.195	1.691	1.271	1.938	1.56
3287	1162.8	1213.9	643.171	645.177	395.086	5594.47	1	1	Tier 3 one-reaction									0	10	314	0	0.95	0.894	0.733	0.844	0.842	0.89	0.923	0.892	0.838	0.864	0.961	0.909	0.812	0.818	0.999	0.83	0.981	0.956	0.835	0.856	1.056	0.9	0.828	0.963	0.683	0.868	0.832	0.789
3288	1162.9	1213.9	422.208	424.214	174.123	160934	1	1	Tier 3 only two-reaction									0	0	3	0	0.417	0.171	0.399	1.087	0.076	0.2	0.324	0.161	0.408	0.461	0.143	0.499	0.257	1.115	0.04	0.352	0.299	0.472	0.132	0.493	0.195	0.083	0.202	0.187	1.51	1.209	1.913	1.435
3293	1163.3	1214.4	422.208	424.215	348.246	133112	2	2	Tier 3 one-reaction									0	1	107	0	0.415	0.173	0.399	1.092	0.075	0.192	0.327	0.161	0.4	0.461	0.143	0.499	0.258	1.122	0.038	0.35	0.304	0.469	0.131	0.5	0.205	0.083	0.205	0.188	1.51	1.204	1.913	1.435
3298	1163.8	1214.9	610.355	612.362	362.27	31584	1	1	Tier 3 one-reaction									0	1	85	0	0.619	0.155	0.539	1.544	0.163	0.318	1.069	0.431	1.083	1.2	0.287	0.468	0.596	0.59	0.027	0.761	0.779	0.314	0.34	1.167	0.3	0.289	0.419	0.256	1.016	0.731	2.032	0.606
3299	1164.1	1215.2	282.092	284.1	68.014	9977.66	2	2	Tier 3 one-reaction									0	1	8	0	0.356	0.539	0.446	0.458	0.808	0.551	0.473	0.493	0.761	0.396	0.707	0.343	0.677	0.547	0.366	0.763	0.955	0.322	1.273	1.311	1.464	0.739	0.937	0.401	0.667	0.506	0.48	0.376
3300	1164.1	1215.2	429.635	431.644	181.55	12970	1	1	Unidentified												0.0227	0.273	0.168	0.319	0.279	0.255	0.274	0.246	0.311	0.177	0.503	0.227	0.155	0.208	0.519	0.0436	0.3	0.248	0.162	0.314	0.205	0.141	0.133	0.193	0.213	0.78	0.382	0.162	0.206
3301	1164.1	1215.3	328.111	330.116	80.0255	11792.3	1	1	Tier 3 only two-reaction									0	0	223	0.1364	0.622	0.5846	0.2703	0.912	1.262	0.929	0.839	0.923	1.34	0.713	1.359	0.568	1.302	0.768	0.505	1.362	1.823	0.4925	1.149	1.344	1.252	1.475	0.881	0.69	0.779	0.2909	0.432	0.2264
3304	1164.8	1216	289.1	291.108	82.03	26090.7	2	2	Tier 3 only two-reaction									0	0	8	0	0.877	0.512	1.271	0.876	0.752	0.76	0.711	0.94	0.652	0.927	0.678	0.531	0.74	1.199	0.135	0.945	0.604	0.796	0.867	0.731	0.705	0.759	0.646	0.473	1.835	1.018	0.558	0.464
3309	1165.6	1216.8	296.09	298.097	96.01	13970	2	2	Tier 3 only two-reaction									0	0	3	0.0909	0.765	1.329	1.918	0.0882	0.041	0.09	0.128	0.175	0.04	0.21	0.028	1.496	0.048	1.612	0.023	0.107	0.0188	1.475	0.091	0.0576	0.086	0.0274	0.093	0.261	1.045	1.785	1.377	1.444
3312	1166.4	1217.6	392.163	394.17	144.078	14150.1	1	1	Tier 3 zero-reaction									1	28	443	0	0.662	3.308	2.772	0.259	0.326	0.299	0.253	0.262	0.292	0.65	0.218	2.305	0.388	0.924	0.132	0.308	0.234	1.29	0.213	0.244	0.317	0.205	0.244	0.33	0.645	1.756	2.99	2.643
3314	1166.9	1218.1	613.153	615.157	365.068	4532	1	1	Tier 3 only two-reaction									0	0	126	0.1818	1.926	1.473	3.265	0.592	0.27	0.712	0.529	0.354	0.4849	1.274	0.1082	3.072	0.652	2.745	0.465	0.5585	0.5433	2.641	0.351	0.5127	0.414	0.5907	0.357	1.158	3.527	1.905	2.476	1.636
3322	1168.3	1219.6	407.128	409.135	159.043	11162.8	1	1	Tier 3 one-reaction									0	2	33	0	0.923	0.327	0.616	0.97	0.984	1.302	0.897	1.096	1.149	1.332	0.632	0.375	1.875	0.492	0.513	0.963	1.358	0.234	0.823	0.959	1.306	1.636	0.949	0.91	0.589	0.504	0.291	0.347
3327	1168.9	1220.3	311.604	313.61	127.038	4016.8	2	2	Tier 3 one-reaction									0	5	176	0.0227	0.888	0.416	0.943	1.073	0.843	0.991	0.913	1.331	0.714	1.802	0.725	0.612	0.752	1.381	0.1645	1.024	0.49	0.686	1.132	0.748	0.312	0.569	0.605	0.688	2.665	1.076	0.445	0.511
3331	1169.1	1220.4	591.171	595.184	96.0079	5686	1	2	Tier 3 only two-reaction									0	0	68	0.1136	0.789	1.351	2.092	0.106	0.137	0.109	0.121	0.12	0.7307	0.212	0.203	1.881	0.165	1.885	1.0106	1.0673	0.215	1.912	0.104	0.1433	0.0078	0.328	0.126	0.246	1.171	2.064	1.715	1.558
3338	1170.1	1221.5	522.268	524.273	274.183	3492	1	1	Tier 3 only two-reaction									0	0	5	0.1591	0.863	1.352	2.054	0.406	0.461	0.599	0.3834	0.5442	0.6911	0.627	0.396	1.722	0.502	1.083	0.6296	0.574	0.834	0.951	0.6108	0.6883	0.537	0.782	0.424	0.533	0.707	1.482	1.492	1.271
3341	1170.6	1222	321.113	323.119	146.055	10616.7	2	2	Unidentified												0.0227	0.926	0.1253	0.314	2.291	1.758	1.702	1.651	1.986	1.352	2.336	1.634	0.201	1.835	0.36	0.643	1.996	1.18	0.196	1.889	1.58	0.865	1.753	1.198	0.972	1.005	0.369	0.422	0.295
3346	1171.1	1222.5	320.106	322.113	144.041	8962.4	2	2	Tier 3 only two-reaction									0	0	2	0	0.565	0.105	0.235	1.469	1.29	1.443	1.205	1.635	1.22	1.646	1.252	0.103	1.427	0.326	0.034	1.577	0.983	0.108	1.571	1.29	0.66	1.286	1.105	0.826	0.801	0.198	0.088	0.076
3350	1171.9	1223.4	422.706	424.713	349.241	14900	2	2	Tier 3 only two-reaction									0	0	145	0.0455	0.463	0.18	0.46	0.6354	0.067	0.201	0.32	0.158	0.399	0.493	0.132	0.522	0.242	1.188	0.0262	0.307	0.301	0.531	0.124	0.464	0.182	0.065	0.213	0.196	1.691	1.274	2.061	1.567
3352	1172.1	1223.6	613.155	617.168	117.992	5225	1	2	Tier 3 only two-reaction									0	0	34	0.1591	0.755	1.481	1.93	0.111	0.125	0.111	0.121	0.151	0.0733	0.202	0.0194	1.671	0.091	1.624	0.1358	0.131	0.1586	1.507	0.133	0.1497	0.1209	0.102	0.0501	0.273	1.032	1.732	1.402	1.524
3354	1172.1	1223.6	462.276	464.283	214.191	13750	1	1	Tier 3 only two-reaction									0	0	1	0.2045	0.747	0.363	0.666	0.807	0.615	0.432	0.433	0.833	0.2845	0.985	1.1525	0.708	0.903	0.472	0.203	0.1747	0.935	0.702	0.558	0.436	0.301	0.698	0.5502	0.463	0.1504	0.705	0.481	0.33
3356	1172.2	1223.7	627.793	629.8	379.708	4760	1	1	Unidentified												0.2727	0.492	0.1232	0.1368	1.066	0.906	0.607	0.86	0.893	0.76	1.308	0.838	0.1255	1.062	0.1305	0.1423	0.792	0.747	0.1248	0.89	0.721	0.472	0.766	0.812	0.652	0.479	0.1472	0.1236	0.1146
3360	1172.7	1224.2	306.103	308.11	116.035	106748	2	2	Tier 3 only two-reaction									0	0	8	0	0.54	0.021	0.105	1.181	1.225	1.183	1.049	1.398	0.989	1.325	1.131	0.062	1.098	0.189	0.026	1.236	0.9	0.075	1.321	1.111	0.777	0.953	0.989	0.784	0.747	0.142	0.03	0.04
3362	1172.9	1224.4	642.195	646.208	147.032	6315.8	1	2	Tier 3 zero-reaction									1	4	111	0	0.884	0.376	0.612	0.914	1	1.193	0.876	1.079	1.257	1.251	0.676	0.429	1.959	0.515	0.526	0.918	1.474	0.276	0.903	0.978	1.442	1.502	0.928	0.86	0.6	0.485	0.356	0.325
3364	1173.2	1224.7	581.178	583.181	333.092	6040	1	1	Tier 3 one-reaction									0	1	63	0.1136	0.912	0.4207	0.869	1.258	1.47	1.4	1.267	1.627	1.799	1.774	1.324	0.337	1.275	0.638	0.909	1.575	1.332	0.404	1.468	1.765	1.44	1.401	1.18	1.236	1.406	0.715	0.422	0.3911
3366	1173.9	1225.5	292.099	294.106	88.0267	48249	2	2	Tier 3 one-reaction									0	1	154	0.0227	0.91	0.1871	0.334	1.783	1.665	1.686	1.527	1.925	1.403	1.995	1.634	0.307	1.614	0.444	0.299	1.819	1.414	0.309	1.781	1.424	0.937	1.586	1.428	1.152	0.955	0.373	0.328	0.241
3377	1176.3	1228	516.226	518.233	268.141	6254.62	1	1	Tier 3 one-reaction									0	10	199	0	0.276	0.404	0.478	0.641	0.358	0.815	1.061	0.796	0.483	0.906	0.812	0.595	1.649	0.169	0.389	0.343	1.178	0.501	0.782	0.676	0.941	1.253	0.979	0.889	1.098	0.825	0.392	0.367
3388	1179.1	1230.9	563.167	567.18	68.0034	129837	1	2	Tier 3 only two-reaction									0	0	1	0.0227	0.761	1.754	2.279	0.049	0.036	0.036	0.038	0.061	0.023	0.128	0.015	1.656	0.029	1.593	0.0087	0.023	0.01	1.696	0.038	0.013	0.008	0.011	0.024	0.174	0.924	2.025	1.799	1.6
3389	1179.2	1231.1	328.1	330.106	80.0146	155734	1	1	Tier 3 only two-reaction									0	0	16	0	0.726	1.32	1.805	0.059	0.202	0.052	0.155	0.198	0.032	0.307	0.03	1.411	0.042	1.413	0.108	0.036	0.02	1.404	0.144	0.025	0.046	0.023	0.124	0.289	0.892	1.656	1.433	1.327
3390	1179.3	1231.2	601.122	605.135	105.959	8162	1	2	Tier 3 only two-reaction									0	0	1	0	0.699	1.542	1.818	0.751	1.554	0.459	0.865	0.181	1.427	0.16	1.241	1.62	1.496	1.306	1.653	1.274	1.216	1.332	0.564	1.616	0.501	1.007	0.632	0.204	0.797	1.804	1.483	1.387
3391	1179.5	1231.4	565.167	569.18	70.004	15327.8	1	2	Tier 3 only two-reaction									0	0	3	0.2727	0.798	1.833	2.353	0.1034	0.0751	0.115	0.0887	0.095	0.041	0.205	0.0353	1.838	0.0411	1.747	0.037	0.0779	0.0433	1.838	0.0362	0.061	0.422	0.047	0.062	0.241	1.081	2.165	1.892	1.715
3392	1180.1	1231.9	384.132	386.138	272.093	20889.8	2	2	Tier 3 one-reaction									0	8	224	0.0227	0.503	0.058	0.083	0.77	0.446	0.42	0.468	0.836	0.391	0.935	1.117	0.053	0.546	0.14	0.204	0.607	0.204	0.102	0.482	1.054	0.226	1.686	0.561	0.491	0.276	0.108	0.04	0.054
3397	1182.4	1234.4	384.633	386.64	273.096	5072	2	2	Tier 3 one-reaction									0	40	481	0.1136	0.486	0.1206	0.084	0.835	0.42	0.488	0.484	0.989	0.421	1.06	1.33	0.0982	0.583	0.153	0.242	0.681	0.248	0.116	0.496	1.209	0.271	1.69	0.637	0.502	0.347	0.103	0.0968	0.0897
3399	1183	1235	559.183	561.187	311.097	19440.9	1	1	Tier 3 one-reaction									0	2	50	0.0227	2.619	1.495	3.162	1.425	0.795	1.377	1.289	0.954	0.953	3.027	0.81	3.088	1.449	2.841	0.6271	0.771	1.08	3.043	0.713	0.573	0.482	1.11	1.018	2.521	4.107	1.663	2.61	1.509
3405	1186.2	1238.2	296.09	298.097	96.0099	14487.1	2	2	Tier 3 only two-reaction									0	0	5	0	0.743	1.396	1.89	0.145	0.163	0.141	0.224	0.222	0.127	0.271	0.107	1.551	0.126	1.481	0.063	0.107	0.127	1.529	0.153	0.18	0.159	0.127	0.173	0.282	1.041	1.759	1.377	1.433
3419	1189.3	1241.5	291.758	293.765	43.6732	7180	1	1	Unidentified												0.0227	1.063	0.454	1.656	1.074	0.97	0.954	0.921	1.17	0.738	1.548	0.565	0.564	0.815	1.052	0.5354	0.861	0.452	0.772	1.042	0.618	0.446	0.53	0.546	0.547	2.938	0.94	0.609	0.424
3420	1189.3	1241.5	422.709	424.715	174.624	60692.9	1	1	Unidentified												0.0227	0.477	0.182	0.456	1.187	0.076	0.211	0.327	0.169	0.413	0.484	0.132	0.515	0.238	1.225	0.0563	0.307	0.289	0.533	0.124	0.485	0.188	0.069	0.219	0.194	1.718	1.262	2.066	1.623
3421	1189.3	1241.5	627.132	629.136	379.047	5176.5	1	1	Tier 3 one-reaction									0	6	100	0.4773	3.144	2.767	3.137	0.6201	1.5994	1.9115	0.755	1.4868	1.9085	1.964	1.1197	3.259	0.865	3.371	1.7938	2.1603	0.8884	3.239	1.6889	1.1768	1.4503	2.965	1.712	1.851	4.016	3.455	2.625	2.512
3425	1189.6	1241.8	626.348	628.356	378.263	4169.33	1	1	Tier 3 only two-reaction									0	0	78	0	0.305	0.178	0.448	1.281	0.148	0.385	0.539	0.25	0.722	0.577	0.336	0.506	0.514	0.962	0.021	0.85	0.723	0.488	0.296	1.227	0.283	0.282	0.342	0.146	1.375	0.989	1.287	0.986
3432	1191.3	1243.5	310.093	312.101	124.015	4126	2	2	Tier 3 one-reaction									0	7	288	0.0227	0.754	0.653	0.604	1.121	0.902	1.038	0.823	1.301	0.749	1.428	0.844	0.569	1.168	0.582	0.711	1.284	0.647	0.68	1.114	1.109	0.706	1.05	0.749	0.508	0.994	0.716	0.705	0.472
3436	1192.4	1244.6	428.628	430.636	361.085	21585.2	2	2	Tier 3 one-reaction									0	3	145	0.0227	0.223	0.227	0.244	0.361	0.395	0.351	0.278	0.384	0.276	0.388	0.252	0.18	0.327	0.237	0.0547	0.338	0.588	0.239	0.353	0.267	0.181	0.235	0.447	0.608	0.463	0.19	0.197	0.11
3441	1194.3	1246.6	613.154	617.168	117.991	4517.33	1	2	Tier 3 one-reaction									0	2	120	0.2955	0.738	1.492	1.925	0.242	0.162	0.113	0.268	0.214	0.22	0.335	0.204	1.675	0.1509	1.597	0.1358	0.1631	0.1586	1.507	0.1847	0.1497	0.1209	0.1013	0.1351	0.292	1.07	1.739	1.322	1.474
3446	1194.6	1246.8	428.629	430.637	180.543	15526	1	1	Unidentified												0.0227	0.401	0.227	0.312	0.655	0.519	0.704	0.614	0.401	0.747	0.742	0.664	0.181	0.557	0.271	0.0547	0.357	0.667	0.31	0.811	0.799	0.464	0.666	0.588	0.804	0.825	0.19	0.195	0.111
3450	1196	1248.3	605.189	607.196	357.103	7174	1	1	Tier 3 one-reaction									0	16	265	0.3864	2.392	1.704	3.25	0.5847	0.3677	0.3862	0.753	0.522	0.872	1.803	0.6719	3.058	0.4293	3.144	0.483	0.4639	0.4513	2.824	0.655	0.4258	0.3439	0.4906	0.8463	0.4024	3.191	2.576	2.869	1.887
3472	1200.7	1253.1	422.709	424.715	349.247	4916	2	2	Tier 3 only two-reaction									0	0	125	0.0227	0.483	0.19	0.427	1.261	0.076	0.219	0.355	0.196	0.448	0.508	0.136	0.502	0.265	1.218	0.0563	0.335	0.309	0.534	0.139	0.523	0.205	0.071	0.23	0.189	1.623	1.228	2.075	1.592
3484	1202.4	1254.9	647.133	649.138	399.048	3160	1	1	Tier 3 one-reaction									0	1	98	0.0909	3.289	2.987	3.33	1.644	1.439	1.206	2.131	1.7936	0.6721	2.654	0.771	3.89	1.507	3.066	0.607	2.045	0.887	3.889	1.75	1.789	1.8809	1.384	1.296	2.53	3.815	3.09	3.254	2.601
3501	1208.3	1260.9	647.115	649.116	399.03	8467.43	1	1	Tier 3 only two-reaction									0	0	77	0.25	1.6	1.517	1.829	0.333	0.2074	0.469	0.272	0.211	0.216	1.346	0.2078	1.683	0.2421	1.744	0.2179	0.2616	0.2546	1.714	0.214	0.2402	0.194	0.2767	0.243	1.337	1.939	1.824	1.537	1.446
3528	1211.7	1264.4	450.718	452.725	202.632	6079.5	1	1	Unidentified												0.0455	0.579	0.491	0.727	0.655	1.78	0.321	0.17	0.215	0.285	1.927	0.401	0.482	1.039	1.937	0.0976	0.455	0.114	0.445	0.216	0.325	0.295	0.605	0.234	0.578	1.114	1.589	0.236	2.667
3534	1212.3	1264.9	559.183	561.188	311.097	4001	1	1	Tier 3 one-reaction									0	2	50	0.5	2.529	1.533	3.08	1.2908	0.8151	1.3049	1.2883	0.9601	1.1363	1.697	0.824	3.126	1.4066	2.452	0.6133	0.7384	1.2433	2.725	0.7598	0.5601	0.3786	0.779	1.0239	1.588	4.32	1.569	2.549	1.619
3535	1212.7	1265.4	450.717	452.723	405.263	5950	2	2	Tier 3 one-reaction									0	8	156	0.0455	0.579	0.491	0.727	0.592	1.78	0.321	0.17	0.215	0.285	1.927	0.401	0.482	1.039	1.937	0.0976	0.455	0.114	0.445	0.216	0.325	0.295	0.605	0.234	0.578	1.114	1.589	0.236	2.667
3549	1214.9	1267.6	770.568	772.582	522.483	8384	1	1	Tier 3 only two-reaction									0	0	221	0.1364	0.181	0.267	0.081	1.163	0.075	0.346	1.849	0.346	0.908	0.506	0.17	0.7349	0.47	0.269	0.79	0.152	0.346	0.7313	0.212	0.388	0.108	0.089	0.709	0.8683	0.8612	0.27	0.647	0.297
3551	1215.1	1267.8	460.652	462.659	212.567	5370	1	1	Unidentified												0.0909	0.578	0.186	0.427	1.481	0.608	0.379	0.364	0.565	0.424	0.7	0.316	0.1874	0.459	0.479	0.172	0.636	0.354	0.335	0.31	0.479	0.1531	0.276	0.148	0.282	1.834	0.461	0.228	0.27
3552	1215.5	1268.3	621.183	623.188	373.098	10272.7	1	1	Tier 3 one-reaction									0	7	359	0.0227	1.392	0.66	0.997	1.789	1.888	2.107	1.861	2.638	2.286	2.205	1.84	0.62	1.895	1.269	0.2812	2.226	1.947	1.017	1.871	2.278	1.885	1.842	1.612	1.967	2.169	1.101	0.588	0.397
3559	1216	1268.8	621.182	625.195	126.019	10584	1	2	Tier 3 one-reaction									0	1	20	0.0227	0.685	0.164	0.328	1.988	1.635	1.59	1.592	2.396	1.317	1.716	1.649	0.129	1.675	0.692	0.0833	1.789	1.051	0.377	1.628	1.292	0.941	0.998	1.415	0.965	1.315	0.362	0.23	0.116
3560	1216.3	1269.1	626.351	628.357	378.266	216850	1	1	Tier 3 only two-reaction									0	0	62	0	0.298	0.109	0.321	1.707	0.143	0.386	0.526	0.251	0.721	0.568	0.326	0.44	0.552	0.775	0.02	0.855	0.739	0.372	0.286	1.262	0.294	0.278	0.348	0.145	1.447	0.732	1.044	0.843
3565	1216.8	1269.5	438.641	440.65	190.556	9188	1	1	Unidentified												0.0455	0.268	0.202	0.178	0.674	0.431	0.447	0.564	0.519	0.405	0.601	0.472	0.041	0.498	0.327	0.1563	0.604	0.338	0.22	0.541	0.502	0.244	0.531	0.51	0.273	0.249	0.096	0.169	0.105
3567	1216.9	1269.6	311.092	313.101	126.014	6217	2	2	Tier 3 only two-reaction									0	0	19	0.2273	0.74	0.23	0.54	0.5961	1.788	1.627	1.559	2.213	1.38	1.83	1.631	0.2884	1.485	0.64	0.3271	1.747	0.974	0.287	1.816	1.18	0.839	1.043	1.272	1.056	1.44	0.4009	0.2841	0.2634
3569	1217	1269.8	322.154	324.161	74.0689	10290.2	1	1	Unidentified												0.0227	0.705	0.162	0.39	2.178	1.677	1.824	1.617	2.478	1.453	1.963	1.515	0.158	1.655	0.825	0.1076	1.816	0.988	0.342	2.074	1.333	0.832	1.135	1.423	1.051	1.415	0.41	0.19	0.126
3570	1217.1	1269.9	706.424	708.431	458.339	7086	1	1	Tier 3 one-reaction									0	22	320	0	0.602	0.345	0.347	0.754	0.791	0.977	0.555	0.748	0.679	0.927	0.768	0.562	1.008	0.473	0.734	0.963	1.455	0.542	1.038	0.7	0.758	0.725	0.533	0.789	0.609	0.444	0.499	0.293
3571	1217.1	1269.9	296.09	298.097	96.0097	20826.2	2	2	Tier 3 only two-reaction									0	0	24	0	0.724	1.037	1.557	1.048	0.924	0.822	0.882	1.209	0.747	0.789	0.842	1.115	0.796	1.361	0.171	1.055	0.553	1.184	1.048	0.752	0.583	0.596	0.652	0.516	1.065	1.369	1.066	1.117
3572	1217.9	1270.7	314.07	316.079	131.969	5176	2	2	Tier 3 only two-reaction									0	0	23	0.0682	0.21	0.467	0.535	0.0332	0.085	0.645	0.166	0.328	0.247	0.782	0.019	0.391	0.6402	0.5	0.8022	1.353	0.02	0.313	1.157	0.115	0.089	1.809	0.162	0.085	0.488	0.884	0.378	0.314
3595	1220.1	1273	348.125	350.13	100.04	185538	1	1	Tier 3 only two-reaction									0	0	9	0	0.571	0.074	0.152	0.646	1.218	1.194	1.157	1.526	1.016	1.72	1.125	0.094	1.196	0.264	0.036	1.505	0.907	0.099	1.387	1.107	0.711	1.19	1.027	0.644	0.934	0.213	0.053	0.055
3596	1220.2	1273	681.196	683.196	433.111	4799.33	1	1	Tier 3 one-reaction									0	5	200	0.5227	1.648	1.434	1.531	1.5903	1.4851	1.5599	0.5925	1.4491	1.727	1.162	1.4878	1.564	1.7338	1.535	0.5779	0.6941	1.8226	1.591	0.5655	0.6372	0.5146	1.9815	1.5518	0.948	1.658	1.664	1.557	1.293
3601	1220.5	1273.4	292.098	294.106	88.0264	47931.6	2	2	Unidentified												0	0.972	0.333	0.422	1.88	1.588	1.691	1.566	1.862	1.347	2.032	1.619	0.365	1.621	0.553	0.274	1.983	1.344	0.369	1.814	1.429	0.987	1.577	1.38	1.129	1.291	0.471	0.348	0.345
3611	1223.1	1276.1	320.106	322.112	144.041	21699.3	2	2	Tier 3 zero-reaction									3	43	475	0	0.607	0.083	0.148	1.391	1.437	1.453	1.225	1.669	1.216	1.732	1.262	0.094	1.571	0.244	0.088	1.607	1.003	0.101	1.491	1.284	0.753	1.387	1.171	0.846	0.718	0.169	0.102	0.094
3613	1223.5	1276.5	577.193	581.206	82.0302	29400	1	2	Tier 3 only two-reaction									0	0	7	0	0.874	1.227	1.372	0.449	0.374	0.355	0.436	0.364	0.257	0.398	0.435	1.294	0.281	1.146	0.148	0.334	0.573	1.696	0.278	0.343	0.221	0.258	0.494	0.345	0.807	1.294	1.065	1.055
3614	1223.6	1276.5	389.143	391.151	282.115	4422.33	2	2	Tier 3 one-reaction									0	2	81	0.5227	0.94	1.656	1.353	0.1494	0.1395	0.1465	0.1502	0.1361	0.1623	0.244	0.1398	1.245	0.1629	1.237	0.1466	0.176	0.1712	1.418	0.1434	0.1616	0.1305	0.1862	0.1458	0.334	0.687	1.809	1.434	1.453
3628	1226.1	1279	625.133	627.135	377.048	17044.7	1	1	Tier 3 one-reaction									0	1	87	0.0909	1.485	1.547	1.86	0.238	0.278	0.406	0.242	0.223	0.2	1.228	0.253	1.665	0.36	1.672	0.1114	0.133	0.1302	1.696	0.23	0.264	0.0992	0.1415	0.19	1.195	2.009	1.906	1.613	1.475
3631	1226.3	1279.3	320.109	322.115	144.047	6558	2	2	Tier 3 one-reaction									0	1	73	0.0455	0.614	0.544	0.153	1.378	1.341	1.461	1.193	1.695	1.184	1.739	1.275	0.085	1.519	0.257	0.058	1.628	0.956	0.098	1.234	1.238	0.755	1.295	0.7882	0.835	0.753	0.169	0.092	0.079
3632	1226.6	1279.6	460.651	462.658	425.131	6442	2	2	Tier 3 one-reaction									0	2	194	0.0682	0.554	0.186	0.434	1.501	0.606	0.381	0.361	0.554	0.424	0.754	0.312	0.204	0.45	0.485	0.172	0.636	0.368	0.335	0.318	0.476	0.1531	0.27	0.228	0.282	1.785	0.457	0.228	0.27
3657	1231.1	1284.2	640.365	642.371	392.28	52198	1	1	Tier 3 only two-reaction									0	0	96	0	0.52	0.214	0.503	1.657	0.128	0.372	0.507	0.26	0.702	0.604	0.298	0.647	0.484	0.773	0.009	0.732	0.866	0.513	0.258	1.083	0.547	0.19	0.367	0.256	1.331	0.881	2.036	1.362
3658	1231.2	1284.3	662.349	664.356	414.264	4579	1	1	Tier 3 one-reaction									0	5	216	0.0227	0.562	0.232	0.542	1.63	0.154	0.426	0.574	0.289	0.731	0.662	0.344	0.683	0.517	0.791	0.0915	0.746	0.901	0.521	0.282	1.064	0.593	0.258	0.458	0.308	1.379	0.915	2.012	1.28
3662	1231.8	1284.9	436.711	438.718	188.626	10949.8	1	1	Unidentified												0.0227	0.975	0.205	0.503	0.515	0.06	0.249	0.128	1.166	0.297	0.963	1.843	0.522	1.349	0.725	0.078	0.247	0.461	0.664	0.538	0.766	0.47	1.527	0.4	0.507	1.91	0.783	0.461	0.733
3681	1235.6	1288.8	314.07	316.079	131.969	28453	2	2	Tier 3 only two-reaction									0	0	25	0.0909	0.21	0.309	0.535	0.0736	0.085	0.078	0.088	1.543	0.12	0.136	0.019	0.371	0.6402	0.482	0.9999	0.117	0.02	0.293	0.091	0.101	0.074	0.6994	0.082	0.052	0.47	0.648	0.378	0.337
3695	1238.2	1291.5	589.193	593.207	94.0296	5084	1	2	Tier 3 only two-reaction									0	0	14	0.2273	0.262	0.1504	0.1669	1.544	1.471	0.955	1.141	1.253	0.802	0.789	1.246	0.1531	1.216	0.248	0.251	1.492	1.71	0.1523	1.215	1.199	2.858	1.066	0.926	0.441	0.328	0.224	0.1508	0.1398
3698	1238.5	1291.7	589.193	591.198	341.108	3788	1	1	Tier 3 one-reaction									0	18	402	0.3409	0.608	1.3958	1.5494	1.669	1.934	1.429	1.629	1.908	1.703	1.566	1.576	1.4212	1.886	0.8042	0.953	2.219	2.848	1.4142	1.677	2.166	3.864	2.074	1.374	0.937	0.809	0.6483	1.4002	1.2979
3704	1240	1293.3	391.121	393.128	143.036	4164	1	1	Tier 3 one-reaction									0	7	100	0	0.684	0.382	0.662	1.113	1.073	1.119	1.025	1.152	1.171	1.341	0.868	0.321	1.737	0.623	0.81	1.261	1.04	0.375	0.909	0.984	0.777	1.1	0.952	0.746	0.574	0.563	0.366	0.361
3705	1240.3	1293.6	311.068	313.076	125.966	5408	2	2	Tier 3 one-reaction									0	1	15	0.3636	0.905	2.073	2.436	0.5725	0.668	0.5615	0.838	0.379	0.6217	1.073	0.5356	2.277	0.6242	2.081	0.5616	0.6744	0.6562	2.078	0.511	0.598	0.5	0.7133	0.5586	1.386	1.689	2.062	1.919	1.835
3709	1241.1	1294.4	450.719	452.725	202.633	5780	1	1	Unidentified												0.0455	0.638	0.558	0.815	0.647	1.575	0.395	0.241	0.248	0.229	2.042	0.424	0.529	1.005	1.863	0.1203	0.462	0.1405	0.414	0.251	0.382	0.333	0.605	0.276	0.598	1.259	1.26	0.24	2.147
3711	1241.2	1294.5	621.13	625.149	125.966	11682	1	2	Tier 3 one-reaction									0	1	16	0.4545	0.231	0.51	0.657	0.2897	0.129	0.467	0.2913	0.264	0.3146	0.51	0.271	0.651	0.3948	0.533	0.2841	0.3413	0.332	0.596	0.278	0.3133	0.6555	0.3609	0.2827	0.517	0.49	0.582	0.456	0.504
3712	1241.3	1294.6	296.091	298.097	96.0107	5922	2	2	Unidentified												0	0.634	1.01	1.449	0.667	0.577	0.564	0.574	0.778	0.609	0.57	0.582	1.088	0.626	1.35	0.19	0.919	0.468	1.07	0.69	0.526	0.507	0.427	0.509	0.411	0.933	1.373	1.086	1.1
3729	1246.3	1299.9	296.091	298.097	96.0106	6516	2	2	Unidentified												0	0.574	1.09	1.56	0.441	0.322	0.375	0.371	0.415	0.475	0.356	0.355	1.135	0.425	1.382	0.23	0.674	0.365	1.111	0.39	0.372	0.416	0.233	0.363	0.333	0.87	1.406	1.124	1.154
3734	1246.9	1300.5	348.125	350.131	100.04	83968.2	1	1	Tier 3 only two-reaction									0	0	9	0.0455	0.51	0.0638	0.161	1.189	1.142	1.104	1.122	1.398	0.917	1.69	1.048	0.088	1.187	0.272	0.0712	1.417	0.85	0.105	1.285	1.019	0.641	1.231	0.936	0.613	0.976	0.224	0.067	0.068
3735	1247.4	1301.1	621.129	623.141	373.044	5814	1	1	Tier 3 one-reaction									0	5	183	0.4545	0.198	0.404	0.515	0.1363	0.079	0.273	0.137	0.1242	0.148	0.321	0.1275	0.47	0.1857	0.463	0.1337	0.1605	0.1562	0.446	0.1308	0.1474	0.119	0.1698	0.133	0.359	0.482	0.482	0.362	0.336
3747	1249.5	1303.4	667.376	669.383	419.291	10308.5	1	1	Tier 3 one-reaction									0	3	112	0.0227	0.653	0.312	1.01	0.615	1.388	0.351	0.281	0.251	0.292	2.709	0.418	0.495	1.26	0.936	0.1356	0.535	0.248	0.302	0.292	0.571	0.37	0.835	0.296	0.61	0.872	0.92	0.325	0.982
3754	1250.4	1304.4	581.178	583.186	333.093	5994	1	1	Tier 3 one-reaction									0	4	158	0.0227	0.835	0.414	0.524	1.19	1.33	1.206	1.277	1.709	1.499	1.755	1.228	0.356	1.279	0.676	0.1658	1.497	1.149	0.413	1.385	1.481	1.106	1.13	1.055	0.911	1.781	0.581	0.213	0.309
3759	1251.2	1305.2	581.176	585.19	86.0129	4397	1	2	Tier 3 one-reaction									0	2	39	0.0227	0.665	0.129	0.19	1.356	1.244	1.238	1.234	1.534	1.036	1.594	1.191	0.171	1.316	0.343	0.0688	1.326	0.952	0.187	1.499	1.125	0.783	1.089	0.997	0.819	1.149	0.265	0.087	0.121
3761	1251.3	1305.4	290.096	292.102	84.0208	63725.4	2	2	Tier 3 one-reaction									0	13	310	0	1.074	0.415	0.611	0.908	1.164	1.251	0.854	0.808	1.193	0.953	1.39	0.399	1.126	1.266	0.339	1.53	1.335	0.582	1.3	1.411	0.753	1.979	1.01	1.608	1.363	1.024	0.461	0.445
3773	1254	1308.4	424.641	426.646	176.556	33938	1	1	Unidentified												0	0.302	0.018	0.07	0.887	0.661	0.661	0.648	0.653	0.5	0.886	0.604	0.038	0.774	0.109	0.019	0.777	0.48	0.044	0.766	0.549	0.308	0.684	0.572	0.359	0.475	0.083	0.029	0.034
3790	1262.5	1317.7	640.366	642.373	392.281	80852	1	1	Tier 3 only two-reaction									0	0	96	0	0.544	0.238	0.523	1.57	0.114	0.345	0.488	0.247	0.66	0.581	0.275	0.665	0.445	0.794	0.009	0.665	0.806	0.532	0.24	0.99	0.533	0.177	0.347	0.261	1.335	0.902	2.133	1.395
3794	1264.1	1319.4	290.095	292.102	42.0094	7524	1	1	Tier 3 only two-reaction									0	0	2	0	0.98	0.435	0.596	0.851	1.134	1.226	0.821	0.803	1.189	0.963	1.329	0.423	1.151	1.143	0.339	1.487	1.322	0.57	1.292	1.383	0.73	1.949	0.978	1.54	1.3	0.987	0.282	0.411
3802	1268	1323.7	662.348	664.355	414.262	4118	1	1	Tier 3 one-reaction									0	5	228	0.0227	0.545	0.26	0.581	1.608	0.163	0.376	0.547	0.299	0.687	0.681	0.391	0.77	0.479	0.87	0.1504	0.665	0.854	0.539	0.268	1.022	0.55	0.267	0.444	0.334	1.336	0.941	2.183	1.308
3821	1272.3	1328.4	356.106	358.115	108.021	35892.6	1	1	Tier 3 zero-reaction									2	2	275	0.0227	0.632	0.947	1.439	0.054	0.04	0.037	0.046	0.068	0.032	0.178	0.022	0.996	0.032	1.055	0.3258	0.027	0.011	1.295	0.043	0.015	0.022	0.013	0.032	0.184	0.972	1.265	1.129	0.883
3826	1273.5	1329.7	453.196	455.202	205.111	4805	1	1	Tier 3 one-reaction									0	4	100	0.0227	0.531	0.381	0.338	1	0.909	1.407	0.858	1.056	1.134	1.497	0.961	0.332	2.223	0.226	0.433	1.419	1.486	0.244	1.032	0.981	1.304	1.41	1.32	0.712	0.508	0.358	0.26	0.323
3828	1273.5	1329.8	368.143	370.149	120.058	9556.67	1	1	Tier 3 zero-reaction									2	13	254	0.1591	0.302	0.0855	0.105	0.831	0.667	0.663	0.577	0.608	0.505	0.907	0.549	0.0871	0.728	0.153	1.053	0.818	0.594	0.0867	0.638	0.549	0.712	0.762	0.456	0.333	0.343	0.146	0.8469	0.0795
3836	1275	1331.4	296.09	298.097	96.0095	178839	2	2	Tier 3 only two-reaction									0	0	26	0.0227	0.634	1.284	1.829	0.058	0.123	0.102	0.163	0.126	0.145	0.219	0.104	1.218	0.074	1.519	0.0087	0.066	0.121	1.315	0.124	0.052	0.092	0.101	0.126	0.256	1.045	1.48	1.277	1.022
3839	1275.1	1331.6	297.091	299.097	98.0121	19860.7	2	2	Tier 3 only two-reaction									0	0	100	0	1.732	2.413	3.468	1.139	1.41	0.613	1.015	1.467	1.155	0.72	1.678	1.878	0.962	2.554	0.67	0.754	1.733	2.296	1.051	0.965	0.926	1.008	0.955	0.819	1.609	3.089	2.209	1.834
3840	1275.2	1331.6	272.074	274.08	23.9885	31893.8	1	1	Unidentified												0.0909	0.662	1.342	2.445	0.271	0.075	0.255	0.075	0.1	0.045	0.219	0.268	1.24	0.05	1.637	0.0206	0.082	0.08	1.699	0.212	0.637	0.1157	1.1358	0.046	0.211	1.339	1.822	1.377	0.76
3845	1275.3	1331.8	414.624	416.633	333.078	462365	2	2	Tier 3 one-reaction									0	1	93	0.0909	0.184	0.407	0.709	0.014	0.01	0.009	0.013	0.015	0.01	0.049	0.008	0.361	0.01	0.484	0.0087	0.01	0.9757	0.44	0.009	0.3928	0.008	0.0111	0.009	0.045	0.349	0.522	0.419	0.243
3846	1275.3	1331.8	320.106	322.112	72.0206	23239.1	1	1	Tier 3 zero-reaction									2	27	455	0	0.75	1.154	2.004	0.266	0.24	0.184	0.223	0.298	0.218	0.345	0.145	1.192	0.208	1.393	0.144	0.223	0.145	1.489	0.218	0.18	0.171	0.115	0.193	0.314	1.425	1.507	1.134	0.792
3858	1278.4	1335.1	591.155	593.16	343.07	16703.1	1	1	Tier 3 one-reaction									0	18	318	0.1591	1.636	1.815	2.445	0.616	0.495	0.422	0.54	0.576	0.2593	1.268	0.274	2.578	0.393	2.28	0.2342	0.2813	0.2736	2.544	0.482	0.2582	0.2085	0.2975	0.421	1.024	2.966	2.208	2.115	1.849
3891	1283	1340.2	394.626	396.636	146.541	45560	1	1	Unidentified												0	0.354	0.311	0.45	0.242	0.265	0.247	0.196	0.183	0.233	0.231	0.281	0.232	0.237	0.644	0.073	0.306	0.265	0.308	0.281	0.262	0.2	0.368	0.229	0.369	0.423	0.526	0.197	0.314
3898	1285.7	1343.1	414.627	416.633	333.083	15354	2	2	Tier 3 one-reaction									0	5	333	0.0455	0.19	0.429	0.72	0.013	0.01	0.009	0.472	0.015	0.186	0.049	0.474	0.36	0.01	0.49	0.0087	0.01	0.976	0.443	0.358	0.12	0.416	0.0111	0.325	0.044	0.384	0.535	0.424	0.266
3904	1286.1	1343.6	394.627	396.635	293.084	200266	2	2	Tier 3 one-reaction									0	2	114	0	0.354	0.311	0.439	0.248	0.255	0.247	0.196	0.183	0.229	0.226	0.276	0.232	0.237	0.646	0.073	0.294	0.265	0.308	0.281	0.258	0.2	0.368	0.229	0.369	0.423	0.527	0.197	0.314
3920	1289.8	1347.7	290.096	292.102	84.0208	27333.9	2	2	Tier 3 one-reaction									0	13	310	0	1.073	0.422	0.602	0.993	1.359	1.313	0.967	0.936	1.32	1.128	1.552	0.391	1.275	1.234	0.362	1.75	1.447	0.563	1.476	1.558	0.881	2.148	1.162	1.597	1.416	1.09	0.219	0.334
3925	1291.9	1350	528.277	530.284	280.192	171608	1	1	Tier 3 zero-reaction									1	0	75	0	0.722	0.376	0.416	0.941	0.777	1.055	0.731	0.862	0.926	1.011	0.732	0.335	0.99	0.542	0.541	0.889	0.898	0.446	0.793	1.351	0.897	1.058	0.932	0.928	0.823	0.451	0.304	0.256
3955	1299.5	1358.3	414.629	416.638	333.088	7405	2	2	Tier 3 one-reaction									0	5	182	0.0227	0.337	0.226	0.57	0.346	0.487	0.302	0.391	0.698	0.546	0.343	0.423	0.25	0.299	0.467	0.1047	0.225	0.6	0.379	0.384	0.386	0.385	0.413	0.557	0.469	0.594	0.466	0.415	0.267
3957	1299.8	1358.6	622.352	624.358	374.267	8006.8	1	1	Tier 3 one-reaction									0	10	207	0.0227	0.913	0.489	0.659	0.689	0.535	0.767	0.576	0.851	0.643	1.339	0.394	0.728	0.785	0.823	0.1929	0.684	0.526	0.587	0.713	0.821	0.303	0.661	0.426	0.784	0.652	0.867	0.325	0.42
3959	1300.1	1359	296.094	298.1	96.0186	11621.4	2	2	Unidentified												0	0.835	0.733	1.138	0.432	0.496	0.418	0.492	0.573	0.455	0.817	0.428	0.703	0.432	1.208	0.128	0.422	0.399	0.767	0.516	0.474	0.408	0.437	0.566	0.499	1.233	1.143	0.895	0.718
3979	1305.2	1364.6	652.378	654.384	404.293	7298.8	1	1	Tier 3 zero-reaction									4	31	455	0	1.363	0.303	0.7	0.688	0.168	0.348	0.163	1.128	0.407	1.028	0.874	0.657	0.695	0.482	0.559	0.357	0.86	0.86	0.703	0.57	0.59	0.602	0.414	0.513	1.386	0.807	0.676	1.188
3984	1306.8	1366.4	605.188	609.201	110.025	3786	1	2	Tier 3 one-reaction									0	1	18	0.1818	0.277	0.2556	0.2393	1.757	1.544	1.131	1.132	1.647	1.171	0.909	1.083	0.2603	1.475	0.337	0.207	1.81	1.625	0.245	1.753	1.28	2.061	0.896	1.137	0.452	0.71	0.381	0.2564	0.2377
3993	1308.4	1368.1	854.274	856.276	606.188	2558	1	1	Tier 3 one-reaction									0	2	245	0.3182	0.682	0.3649	0.405	1.074	1.054	0.805	1.011	1.023	0.78	1.044	1.117	0.3715	1.113	0.676	0.4213	1.209	1.094	0.3697	0.762	1.022	0.91	0.999	0.948	0.4389	0.4353	0.436	0.366	0.3393
3996	1308.9	1368.6	621.129	625.146	125.966	10168.6	1	2	Tier 3 one-reaction									0	1	15	0.1364	0.508	0.415	0.629	0.072	0.083	0.179	0.104	0.0805	0.096	0.212	0.055	0.543	0.0964	0.566	0.0867	0.1041	0.126	0.531	0.098	0.0956	0.038	0.186	0.084	0.321	0.602	0.624	0.474	0.389
4000	1309.2	1369	673.529	675.541	425.443	13236	1	1	Unidentified												0.1818	0.202	0.463	0.394	0.218	0.28	0.618	0.298	0.1071	0.331	2.4504	0.1099	0.135	0.566	0.356	0.25	0.1384	2.818	0.164	0.267	3.266	0.311	0.802	0.204	0.199	0.272	1.47	1.32	1.542
4010	1312.3	1372.4	623.144	625.148	375.059	28517.5	1	1	Tier 3 one-reaction									0	22	360	0	1.777	1.675	2.55	0.654	0.712	1.089	0.747	0.46	0.355	1.727	0.425	2.417	0.687	2.217	0.206	0.47	0.719	2.913	0.826	0.468	0.234	1.449	0.589	1.882	2.852	2.194	2.033	1.66
4017	1314	1374.2	401.634	403.643	307.098	31334	2	2	Tier 3 one-reaction									0	2	101	0	0.418	0.176	0.372	0.322	0.296	0.222	0.559	0.301	0.245	0.237	0.339	0.32	0.286	0.241	0.088	0.258	0.276	0.342	0.283	0.214	0.2	0.211	0.367	0.382	0.407	0.244	0.254	0.255
4026	1315	1375.4	376.088	378.093	128.003	6318	1	1	Tier 3 one-reaction									0	1	12	0.5227	0.338	1.016	1.815	0.1372	0.1281	0.1345	0.1379	0.125	0.149	0.1681	0.1283	1.684	0.4178	1.294	0.168	0.1616	0.1572	1.358	0.1316	0.1483	0.1198	0.1709	0.1338	0.229	0.363	1.267	1.427	0.928
4029	1315.3	1375.7	822.242	824.247	574.157	2892	1	1	Tier 3 one-reaction									0	2	205	0	2.097	1.858	2.135	1.947	2.229	2.329	2.269	2.14	2.633	2.556	2.301	2.299	1.961	1.73	0.761	2.279	2.527	2.244	2.123	2.435	1.974	2.397	2.204	2.436	2.789	2.098	1.643	1.501
4043	1317.6	1378.2	701.558	703.572	453.473	7916	1	1	Unidentified												0.0227	7.043	3.363	5.275	3.948	6.071	2.495	7.853	3.147	7.347	0.288	3.036	6.031	8.29	6.333	6.057	3.696	4.332	3.156	7.321	0.493	4.293	4.431	7.413	3.679	6.741	2.036	4.72	0.222
4069	1323.5	1384.7	443.218	445.225	195.133	10556	1	1	Tier 3 only two-reaction									0	0	5	0.0455	1.518	0.364	0.763	0.517	0.0939	0.235	0.168	1.018	0.351	0.987	1.398	0.741	1.031	0.753	0.0986	0.344	0.517	1.04	0.459	0.719	0.899	0.983	0.478	0.733	1.719	0.923	0.985	1.273
4074	1324.6	1385.9	443.219	445.225	390.267	11213	2	2	Tier 3 one-reaction									0	3	48	0.0455	1.518	0.364	0.763	0.517	0.0939	0.235	0.168	1.018	0.351	0.987	1.398	0.741	1.031	0.753	0.0986	0.344	0.517	1.04	0.463	0.719	0.899	0.983	0.464	0.733	1.719	0.923	0.985	1.273
4086	1326.2	1387.7	420.63	422.639	345.09	24200	2	2	Tier 3 one-reaction									0	4	153	0.0227	0.421	0.337	0.599	0.283	0.221	0.219	0.213	0.282	0.184	0.39	0.165	0.476	0.15	0.445	0.076	0.206	0.138	0.563	0.2	0.141	0.147	0.127	0.202	0.351	0.82	0.417	0.284	0.203
4088	1326.5	1388.1	420.631	422.64	172.546	17258	1	1	Unidentified												0.0227	0.421	0.321	0.599	0.283	0.212	0.219	0.213	0.271	0.184	0.39	0.165	0.476	0.15	0.445	0.076	0.206	0.138	0.563	0.201	0.141	0.153	0.127	0.202	0.351	0.831	0.417	0.322	0.229
4103	1328.6	1390.3	288.092	290.096	80.0132	9861.4	2	2	Tier 3 only two-reaction									0	0	15	0.0227	0.454	0.295	0.408	0.544	0.342	0.343	0.451	0.543	0.436	0.801	0.323	0.412	0.443	0.332	0.1307	0.458	0.51	0.39	0.351	0.351	0.451	0.372	0.459	0.525	0.531	0.29	0.381	0.496
4106	1329.5	1391.3	474.304	476.312	226.219	6817	1	1	Tier 3 only two-reaction									0	0	2	0.0227	1.228	0.794	0.941	0.324	0.408	0.253	0.534	0.311	0.372	0.334	0.566	3.641	0.285	0.527	0.1298	0.252	0.24	2.006	0.294	0.17	0.258	0.467	0.768	0.632	0.927	0.554	0.872	0.756
4114	1330.6	1392.5	607.192	611.204	112.029	4104.5	1	2	Tier 3 one-reaction									0	1	46	0	1.537	1.876	1.776	0.83	1.224	1.22	0.937	0.842	0.811	0.889	0.954	1.399	1.018	2.62	0.204	1.198	0.516	1.826	1.325	1.065	0.465	0.781	0.79	1.162	2.129	2.178	0.989	1.677
4130	1333.1	1395.2	394.627	396.636	146.542	17898	1	1	Unidentified												0	0.317	0.28	0.389	0.222	0.222	0.175	0.159	0.142	0.222	0.207	0.235	0.182	0.192	0.599	0.23	0.223	0.242	0.273	0.212	0.239	0.184	0.284	0.184	0.285	0.379	0.411	0.162	0.281
4133	1333.6	1395.9	394.628	396.636	293.086	19866	2	2	Tier 3 one-reaction									0	5	206	0	0.317	0.288	0.389	0.222	0.222	0.175	0.159	0.142	0.222	0.207	0.235	0.182	0.192	0.599	0.23	0.223	0.242	0.273	0.212	0.239	0.184	0.284	0.184	0.285	0.379	0.411	0.162	0.281
4142	1334.9	1397.2	652.375	654.383	404.29	3358	1	1	Tier 3 zero-reaction									4	31	446	0	1.365	0.763	1.327	0.91	0.916	0.814	0.756	1.017	1.073	1.626	0.556	0.459	0.711	0.638	0.701	0.481	0.726	0.609	0.755	0.654	0.619	0.766	0.666	0.861	0.792	0.753	1.297	0.718
4148	1336.6	1399.1	560.171	564.184	65.0076	6189.67	1	2	Unidentified												0.0227	0.79	0.312	0.616	1.71	1.48	1.629	1.251	1.991	1.086	1.734	1.191	0.299	1.237	0.47	0.1092	1.57	0.957	0.373	1.426	1.262	1.295	1.047	1.015	0.601	1.211	0.447	0.31	0.207
4163	1341.2	1404.2	701.558	703.571	453.473	17759.3	1	1	Unidentified												0.0227	7.066	3.27	5.059	3.699	5.992	2.3	7.885	3.019	7.216	0.281	2.737	6.488	8.401	6.346	6.227	3.386	4.271	2.943	7.242	0.447	4.113	4.136	7.065	3.513	8.033	2.051	4.556	0.218
4201	1358.1	1422.8	621.11	623.112	373.025	29721.3	1	1	Tier 3 one-reaction									0	1	84	0.1818	1.993	1.963	3.223	0.244	0.133	0.223	0.247	0.252	0.1816	1.051	0.1564	2.928	0.304	2.761	0.164	0.246	0.1916	2.721	0.221	0.1808	0.146	0.2083	0.294	0.649	3.516	2.127	2.678	1.946
4213	1359.9	1424.8	514.298	516.305	266.213	45831.5	1	1	Tier 3 only two-reaction									0	0	9	0	0.611	0.637	0.426	0.877	0.703	0.984	0.706	0.756	0.889	0.899	0.712	0.479	0.899	0.409	0.696	0.94	1.011	0.366	0.684	1.353	1.081	0.79	0.873	0.66	0.582	0.403	0.447	0.455
4245	1366.9	1432.5	673.528	675.541	425.443	7053	1	1	Unidentified												0.0682	0.226	0.389	0.469	0.258	0.274	0.569	0.348	0.32	0.347	2.81	1.088	0.192	0.587	0.316	0.271	0.929	2.055	0.17	0.243	1.683	0.251	0.901	0.304	0.203	0.383	2.248	1.176	1.913
4249	1367.9	1433.5	500.319	502.326	252.234	11089	1	1	Tier 3 only two-reaction									0	0	2	0	1.442	2.268	1.854	0.586	0.515	0.467	0.735	0.469	0.733	0.74	0.814	4.947	0.517	0.736	0.416	0.453	0.529	3.206	0.439	0.448	0.396	0.677	0.787	1.125	1.017	0.935	2.365	2.117
4250	1368	1433.7	514.298	516.305	266.213	36527.6	1	1	Tier 3 only two-reaction									0	0	9	0	0.611	0.637	0.426	0.877	0.703	0.984	0.721	0.756	0.889	0.91	0.712	0.479	0.897	0.409	0.696	0.94	1.021	0.366	0.701	1.353	1.081	0.791	0.873	0.66	0.582	0.403	0.447	0.455
4251	1368.6	1434.4	636.367	638.374	388.282	24130.6	1	1	Tier 3 one-reaction									0	12	203	0.0227	0.626	0.424	0.546	0.611	0.57	0.732	0.53	0.653	0.647	1.076	0.502	0.648	0.67	0.723	0.063	0.746	0.433	0.579	0.558	0.792	0.232	0.707	0.396	0.659	0.583	0.765	0.345	0.345
4288	1375.4	1441.8	288.092	290.099	80.0138	6127	2	2	Tier 3 only two-reaction									0	0	16	0.4545	0.816	0.866	2.688	0.8331	0.4022	0.1586	0.3186	0.3016	0.4335	0.5288	0.2331	1.016	0.3177	1.588	0.8171	0.4733	0.4631	1.714	0.2548	0.3938	0.258	0.4758	0.2865	0.45	1.33	1.299	1.291	0.896
4301	1377.4	1444	422.207	424.212	348.243	52470	2	2	Tier 3 one-reaction									0	5	161	0	0.533	0.175	0.438	1.551	0.204	0.395	0.447	0.297	0.599	0.677	0.296	0.529	0.504	1.159	0.088	0.683	0.535	0.5	0.295	0.939	0.237	0.241	0.332	0.246	1.715	1.075	1.44	1.301
4310	1378.6	1445.4	422.209	424.215	174.124	56271	1	1	Tier 3 only two-reaction									0	0	3	0	0.562	0.172	0.438	1.524	0.204	0.402	0.45	0.297	0.598	0.644	0.296	0.529	0.514	1.156	0.08	0.689	0.54	0.509	0.305	0.939	0.24	0.241	0.302	0.246	1.695	1.064	1.457	1.278
4315	1378.9	1445.7	422.709	424.715	174.624	23328.5	1	1	Unidentified												0.0227	0.342	0.155	0.369	1.775	0.109	0.352	0.438	0.233	0.642	0.616	0.24	0.529	0.456	1.139	0.087	0.72	0.503	0.456	0.275	1.014	0.195	0.179	0.26	0.138	1.964	1.09	1.65	1.562
4320	1379.3	1446.1	422.206	424.213	348.242	42242	2	2	Tier 3 one-reaction									0	5	160	0	0.523	0.175	0.438	1.513	0.199	0.411	0.447	0.291	0.593	0.639	0.299	0.539	0.515	1.151	0.22	0.683	0.539	0.499	0.294	0.934	0.238	0.246	0.361	0.239	1.704	1.071	1.436	1.285
4322	1379.5	1446.3	550.275	552.28	302.19	11636.6	1	1	Tier 2					AAA00380000	Testololactone	3.9	168.1				0.0227	0.574	0.415	0.507	0.345	0.43	0.471	0.564	0.534	0.815	1.1	0.63	0.49	0.638	0.511	0.1592	0.439	0.415	0.376	0.355	0.437	0.321	0.372	0.469	0.85	0.361	0.417	0.334	0.226
4327	1379.8	1446.6	601.148	603.153	353.063	7510	1	1	Tier 3 one-reaction									0	27	254	0.2045	0.817	0.2421	0.254	0.826	0.605	0.757	0.792	0.898	0.69	0.815	0.704	0.2465	0.872	0.246	0.2795	0.672	0.739	0.213	0.744	0.616	0.612	0.869	0.668	0.589	0.477	0.3616	0.2428	0.2251
4339	1382.5	1449.7	422.208	424.214	348.245	25677	2	2	Tier 3 one-reaction									0	1	83	0	0.447	0.198	0.424	1.535	0.182	0.401	0.443	0.286	0.581	0.632	0.295	0.534	0.506	1.156	0.088	0.679	0.548	0.499	0.292	0.938	0.228	0.238	0.299	0.222	1.703	1.068	1.445	1.269
4370	1388.2	1455.9	477.087	479.092	229.001	5774	1	1	Tier 3 one-reaction									0	1	69	0.2273	0.654	0.4965	0.5511	0.626	0.848	1.101	0.881	1.092	0.967	0.663	0.665	0.5055	1.027	0.5258	0.665	0.771	0.496	0.503	0.924	0.714	0.307	0.893	0.777	0.482	0.5924	0.783	0.498	0.4617
4384	1391.9	1460	500.319	502.326	252.234	13904.8	1	1	Tier 3 only two-reaction									0	0	5	0	1.512	2.785	1.796	0.596	0.596	0.536	0.844	0.557	0.828	0.826	0.91	4.99	0.534	0.783	0.41	0.46	0.595	3.24	0.516	0.449	0.603	0.676	0.909	1.579	1.21	0.918	2.395	2.232
4406	1398.2	1466.9	406.626	408.636	317.082	54222.7	2	2	Tier 3 one-reaction									0	4	120	0.1591	0.223	0.456	0.7	0.071	0.07	0.0318	0.043	0.063	0.086	0.064	0.046	0.395	0.051	0.409	0.0318	0.0382	0.053	0.51	0.0311	0.035	0.057	0.0404	0.053	0.093	0.236	0.37	0.487	0.299
4416	1399.6	1468.5	288.093	290.099	80.0159	48674.9	2	2	Tier 3 only two-reaction									0	0	1	0.0682	0.894	1.769	2.731	0.236	0.326	0.152	0.291	0.286	0.422	0.372	0.175	1.439	0.215	1.656	0.0963	0.4138	0.232	1.981	0.199	0.59	0.34	0.3044	0.287	0.452	1.098	1.73	1.809	1.263
4437	1403.4	1472.7	407.128	409.135	159.043	6710	1	1	Tier 3 one-reaction									0	2	33	0.2273	0.483	0.411	0.755	1.1182	0.0725	0.238	0.119	0.339	0.0843	0.587	0.074	0.356	0.117	0.475	0.0761	0.0915	0.134	0.469	0.0745	0.084	0.0678	0.0967	0.105	0.405	0.797	0.535	0.519	0.253
4463	1406.9	1476.5	383.125	385.132	135.04	14212	1	1	Tier 3 only two-reaction									0	0	1	0.0682	0.524	0.242	0.4	0.932	1.079	0.783	1.147	1.296	0.816	0.7	1.004	0.1708	0.799	0.647	0.1937	0.965	0.895	0.436	0.994	0.718	0.729	0.505	0.945	0.624	0.84	0.452	0.213	0.256
4465	1407.1	1476.7	701.559	703.571	453.474	23890	1	1	Unidentified												0.0455	6.869	1.904	4.039	2.956	5.318	1.047	7.88	1.585	3.25	0.292	1.397	6.257	8.405	6.367	6.014	1.786	3.78	2.622	7.286	0.176	3.519	3.664	6.259	3.106	8.233	2.026	4.455	0.181
4477	1409.7	1479.6	546.668	550.682	51.5051	8436.13	1	2	Unidentified												0.1136	0.994	0.1473	0.356	1.772	1.447	1.618	1.426	1.994	1.129	2.35	1.314	0.171	1.468	0.451	0.17	1.559	0.777	0.187	1.859	1.231	0.503	1.091	1.141	1.08	1.321	0.375	0.1477	0.1369
4491	1412.1	1482.2	552.175	554.177	608.179	6842	2	2	Tier 3 one-reaction									0	7	237	0.1818	0.998	0.416	0.4808	1.036	0.946	1.743	0.5847	0.616	0.864	0.058	0.544	1.163	1.562	0.61	0.0609	0.811	0.833	1.308	0.761	0.774	0.18	1.028	0.5674	0.967	2.806	0.694	0.77	0.551
4500	1414.7	1485.1	510.154	514.164	14.9913	10774	1	2	Unidentified												0.0455	0.411	0.254	0.437	0.0998	0.36	0.451	0.386	0.494	1.154	0.83	0.641	0.313	0.659	0.458	0.657	0.242	0.64	0.148	0.542	0.836	0.355	0.759	0.31	0.172	0.437	0.413	0.133	0.354
4505	1415.7	1486.1	279.6	281.607	63.0298	40453	2	2	Unidentified												0.1591	0.868	1.501	2.164	0.075	0.1	0.113	0.113	0.096	0.0749	0.18	0.069	1.66	0.0752	1.548	0.0677	0.0813	0.0791	1.667	0.14	0.0746	0.0603	0.074	0.152	0.296	0.877	1.718	1.834	1.55
4506	1415.9	1486.4	442.72	444.726	194.635	7726.22	1	1	Unidentified												0.0682	0.693	0.351	1.124	0.501	1.169	0.246	0.1503	0.221	0.274	3.185	0.306	0.532	1.041	1.386	0.1466	0.389	0.1713	0.322	0.325	0.377	0.242	0.475	0.269	0.515	0.981	1.32	0.41	1.565
4516	1417.1	1487.7	610.356	612.363	362.271	47806.9	1	1	Tier 3 one-reaction									0	1	50	0	0.478	0.158	0.592	1.257	0.244	0.345	0.845	0.465	0.952	1.138	0.3	0.434	0.627	0.6	0.084	0.697	0.695	0.286	0.393	1.14	0.261	0.385	0.379	0.232	0.886	0.814	1.607	0.557
4517	1417.1	1487.7	422.71	424.716	174.625	48250.5	1	1	Unidentified												0.0227	0.383	0.146	0.373	1.79	0.103	0.33	0.439	0.22	0.604	0.605	0.256	0.516	0.467	1.198	0.0876	0.694	0.579	0.468	0.239	1.016	0.202	0.169	0.286	0.149	1.922	1.136	1.728	1.411
4543	1420	1491	422.709	424.716	349.248	42384	2	2	Tier 3 only two-reaction									0	0	23	0.0227	0.386	0.146	0.373	1.802	0.102	0.331	0.444	0.22	0.61	0.609	0.258	0.522	0.483	1.198	0.0876	0.687	0.584	0.469	0.243	1.027	0.201	0.175	0.283	0.149	1.924	1.142	1.718	1.404
4579	1423.5	1494.7	640.367	642.373	392.282	24742	1	1	Tier 3 only two-reaction									0	0	64	0	0.419	0.204	0.487	1.593	0.153	0.355	0.469	0.268	0.634	0.588	0.291	0.615	0.477	0.872	0.069	0.699	0.737	0.511	0.264	0.98	0.375	0.21	0.334	0.219	1.404	0.912	1.698	1.33
4592	1426.9	1498.5	423.206	425.214	350.242	10219.6	2	2	Tier 3 only two-reaction									0	0	22	0	0.457	0.265	0.51	1.779	0.192	0.489	0.544	0.345	0.674	0.732	0.369	0.613	0.593	1.264	0.37	0.813	0.685	0.582	0.369	1.066	0.307	0.346	0.43	0.323	1.828	1.178	1.589	1.368
4606	1428.6	1500.3	422.206	424.213	348.242	76974	2	2	Tier 3 one-reaction									0	5	160	0.0227	0.358	0.157	0.372	1.606	0.12	0.333	0.438	0.224	0.571	0.598	0.259	0.511	0.449	1.131	0.0454	0.659	0.533	0.452	0.24	0.93	0.21	0.183	0.28	0.162	1.736	1.107	1.558	1.32
4609	1428.9	1500.7	422.207	424.213	174.121	60934	1	1	Tier 3 only two-reaction									0	0	1	0.0227	0.358	0.156	0.372	1.606	0.12	0.333	0.438	0.224	0.571	0.598	0.259	0.511	0.449	1.131	0.079	0.658	0.533	0.452	0.24	0.93	0.21	0.181	0.28	0.162	1.736	1.107	1.552	1.32
4639	1435.7	1508.9	422.21	424.216	174.124	71994	1	1	Tier 3 one-reaction									0	14	184	0.0227	0.36	0.16	0.376	1.605	0.118	0.322	0.423	0.224	0.548	0.589	0.255	0.511	0.437	1.14	0.079	0.639	0.513	0.449	0.233	0.904	0.212	0.169	0.281	0.163	1.737	1.104	1.569	1.329
4642	1436	1509.1	422.708	424.714	174.623	31736	1	1	Unidentified												0.0227	0.389	0.146	0.378	1.764	0.102	0.339	0.438	0.219	0.603	0.607	0.255	0.535	0.463	1.183	0.0743	0.688	0.575	0.468	0.237	0.996	0.198	0.167	0.276	0.151	1.92	1.171	1.735	1.403
4646	1436.5	1509.9	294.08	296.089	91.9902	5306	2	2	Tier 3 one-reaction									0	1	105	0.1136	3.364	1.843	1.42	1.91	1.901	3.917	1.223	3.643	8.9589	2.715	7.6533	1.364	1.465	1.079	0.604	1.651	1.623	1.103	3.343	1.398	0.659	1.873	1.053	1.2195	0.958	1.268	1.835	1.271
4649	1436.7	1510.1	422.207	424.213	174.121	56435	1	1	Tier 3 only two-reaction									0	0	1	0.0227	0.36	0.155	0.377	1.604	0.113	0.33	0.422	0.223	0.562	0.594	0.255	0.517	0.443	1.135	0.079	0.642	0.527	0.458	0.235	0.909	0.206	0.168	0.274	0.162	1.749	1.109	1.569	1.344
4654	1437.5	1511	634.392	636.399	386.307	5430	1	1	Tier 3 one-reaction									0	6	172	0.2955	0.787	0.1909	0.2119	0.937	0.927	0.889	0.801	0.847	1.185	0.942	0.825	0.1943	1.066	0.2021	0.2204	0.909	1.082	0.1934	0.81	0.759	1.274	0.776	0.977	0.801	0.328	0.2281	0.1915	0.1775
4708	1445.1	1520.3	502.333	504.343	254.248	19825.3	1	1	Tier 3 only two-reaction									0	0	3	0	1.109	0.902	0.988	0.315	0.565	0.388	0.778	0.737	0.555	0.961	0.887	3.734	0.454	1.14	0.329	0.688	0.33	2.561	0.507	0.766	0.651	0.708	0.912	1.644	1.323	0.502	1.261	1.09
4729	1447.3	1523	429.716	431.723	181.631	30436.7	1	1	Unidentified												0.0227	0.52	0.29	0.588	1.187	0.063	0.187	0.305	0.18	0.374	0.479	0.146	0.724	0.248	1.248	0.0347	0.372	0.407	0.645	0.134	0.453	0.294	0.064	0.211	0.231	1.618	1.417	3.544	2.499
4737	1448.8	1524.8	495.731	497.737	495.293	3890	2	2	Tier 3 one-reaction									0	14	253	0.0455	0.5437	0.737	1.034	1.084	0.615	0.606	0.739	0.733	0.711	1.156	0.896	0.567	0.703	0.797	0.976	0.693	0.965	0.61	0.717	0.9	0.537	0.949	0.627	0.5792	0.825	0.775	1.024	1.002
4743	1449.7	1526	495.231	497.237	247.146	6238	1	1	Tier 3 only two-reaction									0	0	13	0	0.423	0.661	1.048	0.783	0.449	0.515	0.75	0.472	0.651	0.754	0.681	0.49	0.64	0.805	0.759	0.641	1.166	0.352	0.586	0.927	0.392	0.947	0.532	0.31	0.739	0.683	0.763	0.807
4750	1450.7	1527.2	476.294	478.3	228.208	74272.1	1	1	Tier 3 zero-reaction									2	13	122	0	1.038	0.56	0.483	0.78	0.844	0.896	1.092	0.945	1.093	1.331	1.216	0.666	0.76	0.638	1.333	0.674	0.967	0.74	0.782	1.088	1.286	1.166	1.355	1.567	0.497	0.659	0.549	0.555
4767	1455.2	1532.6	496.251	498.258	248.166	30510.8	1	1	Tier 3 one-reaction									0	1	19	0	0.431	0.295	0.41	0.588	0.78	0.974	1.08	0.497	1.233	1.037	0.895	0.714	0.594	1.071	0.162	0.618	0.51	0.763	0.769	1.132	0.442	0.994	0.835	0.775	0.528	0.644	0.328	0.326
4779	1456.9	1534.8	542.294	544.3	294.208	62758.6	1	1	Tier 3 one-reaction									0	1	67	0	1.035	0.454	0.549	0.93	0.739	1.093	0.707	0.902	0.835	1.039	0.696	0.476	0.939	0.629	0.682	0.87	1.007	0.544	0.794	1.199	1.143	0.97	0.88	1.116	0.843	0.535	0.424	0.385
4787	1458.2	1536.3	576.326	578.332	328.241	12892	1	1	Tier 3 zero-reaction									1	17	171	0	0.94	0.266	0.268	1.072	0.794	0.938	0.953	1.203	1.036	1.212	0.937	0.287	0.939	0.293	1.799	1.139	1.171	0.241	1.01	1.568	1.128	1.444	1.121	1.112	0.253	0.317	0.267	0.23
4797	1459.6	1538	383.679	385.687	135.594	7856	1	1	Unidentified												0	0.736	0.428	0.534	1.028	1.228	0.947	0.921	0.974	0.971	0.801	0.754	0.274	0.848	0.535	0.459	0.907	0.877	0.355	0.981	1.275	0.972	1.149	0.832	0.821	0.613	0.502	0.326	0.335
4815	1462.1	1541.1	486.289	488.295	238.204	15668.5	1	1	Tier 3 only two-reaction									0	0	10	0.0227	0.88	0.537	0.503	0.785	0.796	0.995	0.752	1.031	0.859	0.958	0.481	0.646	0.851	0.684	0.1387	0.688	0.525	0.586	0.823	0.735	0.627	0.511	0.495	1.164	0.649	0.621	0.543	0.509
4817	1463.9	1543.2	636.369	638.375	388.284	26570	1	1	Tier 3 one-reaction									0	12	186	0	0.804	0.726	0.711	0.602	0.665	0.75	0.622	0.654	0.612	1.145	0.562	0.747	0.729	0.837	0.123	0.712	0.461	0.752	0.609	0.812	0.5	0.731	0.542	0.799	0.703	0.876	0.599	0.571
4825	1465.5	1545.2	355.779	357.785	215.387	5942	2	2	Unidentified												0.0455	0.461	0.166	0.127	0.1562	0.664	0.852	0.724	0.829	0.524	1.358	0.754	0.117	0.853	0.224	0.1532	0.862	0.4	0.128	0.789	0.545	0.202	0.662	0.614	0.501	0.756	0.196	0.104	0.101
4832	1467.3	1547.4	770.571	772.582	522.486	3646	1	1	Tier 3 only two-reaction									0	0	39	0.2045	0.141	0.24	0.0897	0.414	0.143	0.26	1.275	0.279	0.681	0.764	0.324	0.7177	0.422	0.289	1.078	0.32	0.508	0.7142	0.143	0.53	0.14	0.153	1.298	0.848	0.841	0.36	1.187	0.486
4834	1467.5	1547.6	701.56	703.574	453.475	4474	1	1	Unidentified												0.25	5.862	1.521	2.071	1.73	2.804	0.795	7.118	1.177	2.115	0.4211	0.663	6.207	6.884	5.42	5.367	1.181	3.4131	2.511	5.787	0.1679	3.046	2.942	3.828	2.75	9.0008	1.1319	3.398	0.384
4858	1473.6	1555.1	502.334	504.34	254.249	39120.8	1	1	Tier 3 only two-reaction									0	0	3	0	2.464	2.236	2.149	0.634	1.069	0.768	1.322	1.345	1.156	1.467	1.653	4.272	0.779	2.015	0.301	0.924	0.543	3.217	0.875	0.846	0.777	1.344	1.589	2.007	1.535	1.875	2.414	2.326
4869	1476.1	1558.2	516.314	518.321	268.229	51404	1	1	Tier 3 one-reaction									0	1	6	0	0.458	0.624	0.539	0.341	0.509	0.612	0.553	0.589	1.066	0.773	0.922	0.644	0.444	0.948	0.085	0.646	0.412	0.726	0.506	0.66	0.33	0.51	0.665	0.603	0.906	0.82	0.524	0.365
4871	1476.4	1558.5	429.213	431.22	362.256	52517	2	2	Tier 3 one-reaction									0	8	169	0.0227	0.52	0.284	0.615	0.764	0.058	0.163	0.256	0.151	0.303	0.409	0.115	0.732	0.187	1.123	0.0215	0.207	0.232	0.617	0.103	0.379	0.22	0.055	0.178	0.23	1.398	1.363	2.894	2.313
4872	1476.4	1558.5	429.215	431.221	181.13	72411.3	1	1	Tier 3 only two-reaction									0	0	32	0.0227	0.521	0.284	0.615	0.837	0.058	0.163	0.256	0.151	0.303	0.409	0.12	0.735	0.187	1.131	0.0215	0.236	0.28	0.613	0.103	0.365	0.22	0.056	0.178	0.23	1.398	1.365	2.771	2.31
4875	1476.8	1559	429.716	431.723	181.631	37233.5	1	1	Unidentified												0.0455	0.522	0.279	0.606	0.876	0.057	0.134	0.23	0.118	0.299	0.372	0.091	0.767	0.159	1.272	0.0365	0.194	0.243	0.682	0.081	0.27	0.199	0.0641	0.148	0.23	1.562	1.522	3.666	2.667
4891	1478.8	1561.4	355.778	357.786	107.693	21066.7	1	1	Unidentified												0.0227	0.455	0.166	0.127	0.937	0.666	0.856	0.72	0.779	0.5	1.366	0.751	0.128	0.85	0.225	0.1532	0.862	0.391	0.144	0.768	0.547	0.187	0.645	0.608	0.486	0.806	0.203	0.104	0.105
4892	1479.1	1561.8	574.309	576.315	326.224	6319	1	1	Tier 3 one-reaction									0	10	130	0.0227	1.131	0.383	0.2468	0.789	1.012	0.915	1.006	0.995	1.292	1.079	0.913	0.319	0.884	0.394	1.339	0.874	1.071	0.392	0.863	1.283	1.035	1.013	0.915	0.845	0.546	0.405	0.279	0.387
4903	1480.9	1564	490.298	492.305	242.213	72766.4	1	1	Tier 3 only two-reaction									0	0	1	0	0.5	0.632	0.439	0.345	0.513	0.537	0.52	0.512	1.184	0.829	1.082	0.671	0.307	1.131	0.073	0.518	0.393	0.73	0.477	0.654	0.382	0.53	0.685	0.68	0.77	0.929	0.406	0.337
4904	1481.3	1564.5	582.248	584.25	334.163	4228	1	1	Tier 3 one-reaction									0	5	170	0.4545	1.127	1.599	1.492	0.4685	0.4375	0.673	0.4711	0.4269	0.5088	0.574	0.4383	1.493	0.5108	1.199	0.4596	0.5519	1.4757	1.375	0.808	0.5067	0.646	0.5838	0.4572	0.838	0.958	1.525	1.442	1.442
4911	1482.7	1566.2	578.341	580.348	330.256	11704	1	1	Tier 3 zero-reaction									3	15	237	0	0.779	0.238	0.204	0.881	0.765	0.825	1.26	1.166	1.019	1.127	0.941	0.298	0.697	0.344	1.95	1.092	1.271	0.233	0.776	1.172	1.264	1.249	0.907	1.116	0.303	0.248	0.226	0.23
4916	1483.2	1566.8	674.438	676.444	426.353	5136.5	1	1	Tier 3 zero-reaction									1	33	223	0	0.952	0.5	0.497	0.755	1.017	0.95	0.682	0.676	1.001	1.035	0.616	0.535	0.86	0.676	0.598	0.623	0.982	0.514	0.88	0.735	0.832	0.77	0.789	1.428	0.705	0.69	0.748	0.512
4930	1486.2	1570.5	490.307	492.311	242.222	36106	1	1	Tier 3 only two-reaction									0	0	7	0	0.717	0.719	0.448	0.377	0.803	0.82	0.828	0.743	1.083	0.985	1.029	0.705	0.513	0.754	0.939	0.705	0.58	0.615	0.769	0.999	1.07	0.778	0.864	1.256	0.584	0.748	0.58	0.56
4935	1487.1	1571.6	490.308	492.314	484.446	41906.2	2	2	Tier 3 one-reaction									0	1	60	0	1.019	0.738	0.503	0.544	0.892	0.828	0.83	0.902	1.068	1.01	1.089	0.786	0.745	0.727	1.265	0.717	0.878	0.7	0.8	1.019	1.045	0.908	0.873	1.328	0.584	0.753	0.634	0.582
4947	1489.2	1574.2	490.31	492.316	484.449	24218	2	2	Tier 3 one-reaction									0	1	63	0	1.037	0.82	0.504	0.623	0.892	0.837	0.836	0.912	1.089	1.014	1.091	0.859	0.783	0.694	1.272	0.718	0.902	0.777	0.813	1.021	1.084	0.92	0.88	1.347	0.575	0.747	0.605	0.591
4955	1490.4	1575.7	528.326	530.332	280.24	269195	1	1	Tier 3 zero-reaction									5	17	337	0	1.039	0.271	0.224	0.873	0.916	1.01	0.944	0.978	1.277	1.071	1.061	0.26	0.726	0.312	1.663	0.935	1.031	0.264	0.823	1.257	1.318	1.15	1.011	1.184	0.302	0.283	0.215	0.218
4978	1495.7	1582	291.277	293.285	43.1918	39256	1	1	Unidentified												0.0682	0.193	0.245	0.268	0.085	0.231	0.183	0.27	0.331	0.347	0.8334	0.6364	0.154	0.257	0.375	0.433	0.292	0.273	0.459	0.217	0.301	0.221	0.656	0.6637	0.248	0.328	0.378	0.184	0.116
4996	1501.8	1589.6	516.314	518.321	268.229	24954.9	1	1	Tier 3 one-reaction									0	1	2	0	0.456	0.667	0.604	0.368	0.449	0.565	0.53	0.54	0.984	0.811	0.903	0.62	0.415	1.02	0.124	0.539	0.42	0.674	0.466	0.624	0.357	0.553	0.612	0.609	0.862	0.866	0.526	0.437
5020	1506.4	1595.4	291.278	293.286	43.1928	26873	1	1	Unidentified												0.1364	0.193	0.278	0.268	0.121	0.263	0.1828	0.255	0.403	0.3471	0.075	0.452	0.167	0.257	0.375	0.146	0.341	0.273	0.148	0.17	0.301	0.221	0.656	0.0598	0.305	0.328	0.378	0.3	0.276
5035	1511.4	1601.8	450.628	452.637	405.086	15754.7	2	2	Tier 3 one-reaction									0	10	340	0.0227	0.505	0.239	0.403	0.404	0.265	0.226	0.21	0.257	0.23	0.326	0.17	0.22	0.217	0.436	0.0958	0.186	0.151	0.245	0.204	0.218	0.225	0.209	0.217	0.613	0.525	0.309	0.199	0.154
5036	1511.5	1601.8	567.663	571.676	72.4998	7398	1	2	Unidentified												0.0227	2.089	0.745	1.804	1.124	0.808	0.799	0.816	0.919	0.836	1.187	0.515	0.91	0.846	1.824	0.3678	0.578	0.606	0.905	0.829	0.711	0.668	0.596	0.677	1.79	1.767	0.959	0.95	0.535
5046	1513.4	1604.2	554.342	556.349	306.257	12728.3	1	1	Tier 3 zero-reaction									2	22	368	0	1.136	0.318	0.266	0.879	1.019	1.038	0.99	1.185	1.345	1.172	1.074	0.531	0.971	0.42	1.584	1.125	1.118	0.518	1.16	1.371	1.143	1.3	1.036	1.119	0.326	0.383	0.278	0.342
5073	1522	1615	540.271	542.273	292.186	4782	1	1	Tier 3 one-reaction									0	2	48	0.1364	1.401	1.564	1.618	1.229	0.3298	0.713	0.942	0.819	0.73	0.897	0.757	1.823	0.385	1.322	0.3464	1.311	0.4047	1.577	0.621	0.3819	0.658	0.76	0.849	1.02	1.073	1.661	1.75	1.499
5097	1530.2	1625.4	369.774	371.782	121.689	59825.8	1	1	Unidentified												0.0227	0.967	0.403	0.799	0.469	0.343	0.355	0.366	0.414	0.355	0.473	0.249	0.406	0.371	0.777	0.1171	0.272	0.208	0.505	0.381	0.343	0.326	0.314	0.293	0.693	0.906	0.503	0.45	0.249
5100	1531	1626.4	553.659	557.673	58.4956	13916	1	2	Unidentified												0.0227	1.801	0.815	1.673	0.895	0.632	0.625	0.602	0.806	0.605	0.831	0.429	0.871	0.533	1.735	0.4601	0.374	0.422	1.045	0.73	0.599	0.601	0.433	0.551	1.258	1.879	0.985	0.904	0.557
5102	1531.6	1627.1	369.174	371.181	242.178	107813	2	2	Tier 3 only two-reaction									0	0	37	0	0.614	0.238	0.274	0.834	1.147	0.87	0.739	0.791	0.746	0.581	0.546	0.21	0.741	0.298	0.296	0.796	0.5	0.203	0.864	1.147	0.491	0.853	0.657	0.535	0.546	0.324	0.142	0.164
5130	1539.7	1637.2	382.345	384.348	134.26	19855	1	1	Unidentified												0.2727	0.279	0.212	0.1389	0.158	0.22	0.1444	0.194	0.1342	0.299	0.238	0.1378	0.145	0.204	0.157	0.268	0.1735	0.196	0.187	0.196	0.278	0.382	0.147	0.158	0.1505	0.176	0.12	0.139	0.157
5135	1542.6	1640.9	516.27	518.273	268.185	7044.44	1	1	Tier 3 only two-reaction									0	0	94	0.0682	1.393	1.76	1.647	1.7162	0.593	0.578	0.866	0.624	0.839	0.913	0.929	1.759	0.564	1.454	0.2122	0.694	0.329	1.655	0.563	0.625	2.3861	0.829	0.863	1.117	1.07	1.672	1.761	1.523
5152	1546.9	1646.4	396.203	398.212	296.236	7239.43	2	2	Tier 3 zero-reaction									6	29	379	0.0455	0.589	0.63	0.57	0.512	0.915	0.719	0.561	0.675	0.811	0.669	0.54	0.58	0.534	0.651	0.4313	0.688	0.519	0.661	0.444	0.586	0.358	0.448	0.444	0.632	0.729	0.765	0.674	0.476
5175	1558.3	1660.7	354.159	356.166	106.074	25326	1	1	Tier 3 one-reaction									0	5	129	0.0227	0.351	0.226	0.411	0.689	0.194	0.197	0.204	0.159	0.344	0.43	0.122	0.482	0.222	1.327	0.3901	0.224	0.229	0.478	0.128	0.278	0.099	0.122	0.178	0.184	1.534	1.426	1.79	1.745
5184	1560.9	1663.9	552.325	554.331	304.24	21591.5	1	1	Tier 3 zero-reaction									3	49	516	0	1.212	0.238	0.22	0.685	1.036	0.79	1.087	1.209	1.384	1.386	1.373	0.295	0.682	0.312	2.123	0.895	1.062	0.298	0.855	1.325	1.397	1.243	1.21	1.579	0.242	0.315	0.165	0.185
5185	1561.4	1664.6	369.173	371.18	121.088	23280	1	1	Tier 3 zero-reaction									3	9	157	0	0.388	0.214	0.226	0.869	1.055	0.814	0.689	0.754	0.702	0.552	0.528	0.167	0.693	0.273	0.253	0.755	0.569	0.109	0.729	1.174	0.512	0.839	0.586	0.482	0.25	0.246	0.12	0.159
5194	1563.2	1666.8	369.175	371.181	242.18	25372	2	2	Tier 3 only two-reaction									0	0	40	0	0.38	0.218	0.314	0.739	1.036	0.801	0.681	0.753	0.698	0.55	0.493	0.174	0.687	0.307	0.245	0.747	0.575	0.099	0.71	1.194	0.523	0.808	0.581	0.464	0.221	0.242	0.152	0.203
5208	1565.2	1668.9	429.214	431.221	362.258	6070.86	2	2	Tier 3 one-reaction									0	9	159	0.0227	0.472	0.319	0.569	1.226	0.14	0.258	0.407	0.234	0.422	0.559	0.223	0.608	0.365	1.064	0.1176	0.477	0.435	0.563	0.28	0.717	0.247	0.225	0.263	0.226	1.483	1.161	2.123	1.686
5209	1565.9	1669.6	281.098	283.104	66.0246	4516	2	2	Tier 3 only two-reaction									0	0	11	0.4318	0.5313	0.4705	0.5223	1.3349	1.236	1.07	0.962	1.146	0.686	0.977	0.781	0.4791	0.86	0.4983	0.478	1.173	0.6259	0.4767	0.985	1.401	1.048	1.06	0.972	0.828	0.5614	0.5623	0.472	0.4375
5220	1570.7	1674.5	347.178	349.184	99.0925	11800	1	1	Tier 3 only two-reaction									0	0	2	0	0.394	0.297	0.277	0.445	0.878	0.973	0.706	0.897	0.796	0.757	0.71	0.328	0.959	0.403	0.044	0.742	0.644	0.313	1.067	1.249	0.342	0.651	0.502	0.619	0.489	0.347	0.238	0.26
5228	1575.5	1679.2	347.178	349.185	198.186	253377	2	2	Tier 3 only two-reaction									0	0	6	0	0.357	0.271	0.255	0.738	0.921	1.001	0.71	0.904	0.799	0.766	0.754	0.323	1.078	0.393	0.051	0.804	0.639	0.313	1.114	1.329	0.334	0.715	0.521	0.585	0.519	0.328	0.219	0.252
5248	1586	1689.8	361.176	363.183	113.091	14918	1	1	Unidentified												0.2273	0.555	0.189	0.075	0.8988	0.969	0.88	0.695	0.834	0.582	0.41	0.493	0.29	0.565	0.17	0.078	0.893	0.612	0.2264	0.836	1.47	0.507	1.031	0.825	0.4135	0.333	0.1735	0.0678	0.1031
5249	1586	1689.8	486.281	488.293	238.196	5788	1	1	Tier 3 only two-reaction									0	0	3	0.1364	0.456	0.24	0.1103	0.682	0.509	0.567	0.457	0.456	0.379	0.333	0.379	0.213	0.41	0.157	0.1147	0.67	0.402	0.216	0.516	0.855	0.298	0.765	0.526	0.326	0.436	0.185	0.0997	0.0924
5250	1586.4	1690.2	361.179	363.184	226.187	15680.7	2	2	Tier 3 only two-reaction									0	0	9	0	0.567	0.155	0.214	0.901	0.974	0.928	0.707	0.82	0.613	0.413	0.498	0.273	0.589	0.183	0.092	0.893	0.591	0.226	0.847	1.457	0.503	1.029	0.832	0.418	0.337	0.173	0.218	0.112
5252	1586.5	1690.3	347.178	349.185	198.186	153625	2	2	Tier 3 only two-reaction									0	0	6	0	0.317	0.263	0.234	0.727	0.868	0.914	0.666	0.792	0.774	0.741	0.735	0.298	1.025	0.382	0.089	0.797	0.638	0.273	1.067	1.285	0.289	0.691	0.482	0.52	0.516	0.298	0.219	0.225
5266	1591.5	1695.3	429.212	431.22	181.127	8659	1	1	Unidentified												0.0455	0.48	0.275	0.557	1.3488	0.174	0.287	0.378	0.205	0.455	0.502	0.26	0.716	0.36	1.088	0.0982	0.498	0.429	0.588	0.252	0.665	0.263	0.255	0.332	0.221	1.417	1.177	2.302	1.821
5267	1591.8	1695.6	429.215	431.221	362.259	11089	2	2	Tier 3 one-reaction									0	9	162	0.0227	0.47	0.247	0.546	1.182	0.173	0.285	0.378	0.205	0.446	0.502	0.234	0.711	0.353	1.113	0.0982	0.5	0.439	0.556	0.24	0.663	0.244	0.165	0.301	0.231	1.421	1.172	2.288	1.99
5269	1592.7	1696.4	429.215	431.222	181.13	7855.33	1	1	Tier 3 only two-reaction									0	0	32	0.0227	0.459	0.247	0.546	1.223	0.173	0.285	0.378	0.205	0.446	0.52	0.234	0.71	0.353	1.113	0.0982	0.5	0.439	0.556	0.24	0.663	0.244	0.165	0.301	0.231	1.418	1.172	2.288	2.026
5282	1596.2	1699.9	347.175	349.183	99.0903	13900	1	1	Tier 3 only two-reaction									0	0	9	0	0.326	0.267	0.235	0.249	0.877	0.948	0.608	0.795	0.815	0.688	0.781	0.306	1.176	0.345	0.097	0.752	0.76	0.244	0.972	1.043	0.288	0.713	0.475	0.48	0.437	0.325	0.223	0.234
5285	1598.2	1702	568.302	570.304	320.217	4560	1	1	Tier 3 one-reaction									0	1	52	0.0227	1.376	1.614	1.604	0.716	0.723	0.709	1.011	0.934	0.808	1.025	0.848	1.778	0.635	1.322	0.2775	0.867	0.666	1.395	0.684	0.681	0.759	0.895	1.07	1.163	1.053	1.37	1.67	1.49
5287	1599.3	1703	542.286	544.287	294.201	7808	1	1	Tier 3 one-reaction									0	1	63	0.0227	1.582	1.793	1.798	0.679	0.657	0.612	0.965	0.897	1.014	1.026	0.887	1.864	0.778	1.255	0.5399	0.734	0.562	1.708	0.632	0.569	0.702	0.75	1.001	1.105	1.107	1.644	1.748	1.656
5297	1602	1705.7	518.273	520.281	270.188	17739.1	1	1	Tier 3 only two-reaction									0	0	1	0.0455	0.0901	0.676	0.84	0.588	0.894	0.669	0.722	0.647	0.683	0.479	0.711	0.206	0.689	0.669	0.903	0.838	0.731	0.26	0.687	0.959	0.506	1.468	0.644	0.126	0.739	0.912	0.512	0.58
5298	1602	1705.8	360.186	362.192	224.201	12243.7	2	2	Tier 3 only two-reaction									0	0	6	0	0.385	0.252	0.252	0.643	0.973	0.943	0.703	0.788	0.825	0.707	0.965	0.33	1.125	0.344	0.054	0.818	0.531	0.49	0.98	1.363	0.341	0.9	0.568	0.413	0.588	0.358	0.232	0.239
5299	1602.5	1706.2	313.112	315.119	65.0271	11529	1	1	Tier 3 only two-reaction									0	0	166	0	0.077	0.755	0.955	0.732	1.058	0.82	0.818	0.64	0.748	0.558	0.779	0.229	0.721	0.836	1.056	0.81	0.812	0.259	0.729	1.167	0.514	1.638	0.755	0.335	1.036	1.101	0.485	0.645
5313	1609.2	1713	361.184	363.191	226.198	6776	2	2	Tier 3 only two-reaction									0	0	1	0	1.038	0.678	0.938	1.042	1.547	2.438	2.615	0.978	1.513	1.291	1.558	0.912	1.724	1.091	0.701	1.166	1.374	0.671	1.704	1.943	1.356	2.333	2.489	0.758	1.331	0.973	0.546	0.516
5331	1612.4	1716.1	360.186	362.193	224.201	154569	2	2	Tier 3 only two-reaction									0	0	6	0	0.395	0.234	0.245	0.671	0.963	0.85	0.717	0.744	0.84	0.7	1.036	0.263	1.14	0.341	0.057	0.883	0.518	0.364	0.987	1.316	0.283	0.834	0.555	0.356	0.54	0.29	0.171	0.21
5337	1615.2	1719	518.286	520.29	270.201	27610.4	1	1	Tier 3 one-reaction									0	14	180	0	1.551	0.736	1.835	0.603	0.712	0.719	0.76	0.749	0.854	0.721	0.799	1.951	0.651	1.52	0.234	0.648	0.409	1.873	0.663	0.571	0.818	0.782	0.914	1.122	1.077	1.76	1.869	1.42
5345	1618.7	1722.5	354.187	356.19	106.102	6322	1	1	Unidentified												0.0227	0.487	0.429	0.208	0.312	1.232	1.187	0.929	0.988	1.02	0.863	1.007	0.303	1.161	0.539	0.034	1.152	0.72	0.738	1.129	1.689	0.486	0.973	0.627	0.693	0.741	0.329	0.305	0.341
5348	1622.3	1726.1	373.193	375.2	250.216	16311.7	2	2	Tier 3 only two-reaction									0	0	14	0.0227	0.434	0.288	0.323	0.719	1.153	1.079	0.86	0.575	0.591	0.677	0.558	0.296	0.571	0.472	0.7815	2.055	0.691	0.211	0.854	1.432	0.385	0.782	0.593	0.467	0.444	0.362	0.269	0.205
5351	1622.7	1726.5	373.696	375.703	125.611	6974.67	1	1	Unidentified												0.0227	0.455	0.311	0.386	1.07	1.325	1.276	0.9	0.633	0.692	0.714	0.544	0.288	0.688	0.473	0.0763	2.331	0.779	0.15	0.942	1.463	0.417	0.82	0.617	0.467	0.527	0.435	0.277	0.236
5356	1625.4	1729.1	354.186	356.193	212.202	639279	2	2	Tier 3 only two-reaction									0	0	5	0	0.354	0.254	0.23	0.911	1.377	1.288	0.963	1.003	1.03	0.892	1.168	0.31	1.292	0.391	0.032	1.177	0.736	0.275	1.253	1.976	0.358	0.967	0.601	0.574	0.566	0.333	0.267	0.249
5379	1634.8	1738.6	355.188	357.193	214.206	14078	2	2	Tier 3 only two-reaction									0	0	13	0	0.544	0.457	0.442	1.224	1.334	1.551	1.132	1.172	1.227	1.11	1.394	0.51	1.366	0.68	0.179	1.488	0.984	0.435	1.275	2.117	0.467	1.231	0.862	0.868	0.704	0.554	0.484	0.467
5380	1641.3	1745.1	354.186	356.192	212.202	60725.8	2	2	Tier 3 only two-reaction									0	0	5	0	0.367	0.255	0.239	0.911	1.36	1.261	0.956	1.008	1.022	0.904	1.193	0.313	1.288	0.396	0.032	1.181	0.74	0.287	1.275	1.86	0.365	0.961	0.622	0.567	0.582	0.335	0.27	0.262
5391	1664.7	1768.4	532.357	534.364	284.272	120952	1	1	Tier 3 zero-reaction									1	18	195	0	1.355	0.367	0.335	0.795	1.076	0.907	1.086	1.199	1.096	1.465	1.226	0.423	0.91	0.529	1.872	0.972	1.224	0.457	1.059	1.443	1.554	1.368	1.061	1.419	0.401	0.463	0.344	0.308
5396	1667.4	1771.1	360.185	362.192	224.199	5340	2	2	Tier 3 only two-reaction									0	0	7	0.0227	0.22	0.265	0.218	0.565	0.333	0.321	0.201	0.282	0.334	0.311	0.498	0.179	0.397	0.057	0.702	0.76	0.48	0.205	0.297	0.396	0.146	0.553	0.192	0.348	0.162	0.2319	0.043	0.161
5410	1681.8	1785.5	575.331	577.338	327.246	4257	1	1	Tier 3 only two-reaction									0	0	4	0.0227	0.645	0.218	0.358	0.706	0.825	1.24	0.677	0.85	1.089	1.092	0.509	0.366	1.503	0.315	0.3281	0.917	0.863	0.257	0.701	1.128	0.45	1.349	0.576	0.749	0.616	0.414	0.261	0.216
5420	1688	1791.7	361.695	363.701	227.219	21446	2	2	Unidentified												0	0.462	0.415	0.405	1.662	1.23	1.403	1.134	0.883	1.233	1.316	0.866	0.512	1.041	0.653	0.045	1.557	1.23	0.239	1.66	1.958	0.489	1.036	0.727	0.635	0.476	0.444	0.257	0.448
5421	1688.6	1792.3	361.195	363.201	113.109	68920	1	1	Unidentified												0.0227	0.481	0.41	0.287	1.441	1.137	1.252	0.981	0.888	1.097	1.18	0.878	0.452	0.907	0.569	0.213	1.508	1.17	0.457	1.515	1.823	0.437	0.951	0.671	0.654	0.514	0.379	0.227	0.431
5428	1691.1	1794.8	361.193	363.2	226.216	118636	2	2	Tier 3 only two-reaction									0	0	7	0	0.44	0.336	0.287	1.463	1.179	1.23	0.998	0.838	1.133	1.217	0.923	0.442	0.924	0.567	0.035	1.522	1.228	0.242	1.513	1.824	0.444	0.983	0.584	0.607	0.445	0.376	0.235	0.416
5431	1693.6	1797.3	480.269	482.274	232.184	8067.33	1	1	Tier 3 only two-reaction									0	0	245	0.0227	0.313	0.3	0.261	0.694	0.766	0.755	0.678	0.696	0.733	0.843	0.572	0.339	0.782	0.415	0.1452	0.886	0.594	0.254	0.65	1.029	0.357	0.679	0.476	0.56	0.394	0.35	0.308	0.269
5444	1709	1812.8	361.193	363.2	226.216	575615	2	2	Tier 3 only two-reaction									0	0	7	0	0.475	0.24	0.303	1.41	1.273	1.202	1.111	0.851	1.127	1.177	0.975	0.415	0.908	0.539	0.034	1.612	1.082	0.339	1.525	1.853	0.44	1.024	0.692	0.535	0.527	0.344	0.235	0.377
5449	1714.4	1818.2	575.332	577.338	327.246	5020.33	1	1	Tier 3 only two-reaction									0	0	4	0.0227	0.557	0.211	0.327	0.758	0.829	1.1	0.672	0.85	1.046	1.215	0.543	0.266	1.334	0.244	0.3281	0.902	0.852	0.165	0.713	1.095	0.48	1.239	0.505	0.707	0.618	0.293	0.191	0.156
5450	1715.1	1818.8	597.316	599.322	349.231	3622	1	1	Tier 3 one-reaction									0	1	34	0.0909	0.524	0.284	0.312	0.788	0.803	1.237	0.66	0.864	1.046	1.137	0.485	0.309	1.622	0.347	0.2319	1.035	0.986	0.2035	0.802	1.222	0.378	1.305	0.595	0.933	0.654	0.436	0.2015	0.2334
5451	1716.1	1819.9	362.191	364.2	228.211	9903.5	2	2	Unidentified												0	1.468	0.741	1.48	3.124	1.928	2.827	2.693	1.172	2.398	2.233	1.527	1.738	1.771	1.38	0.844	2.125	2.611	1.221	3.18	2.405	0.932	4.197	1.541	2.305	1.178	1.361	0.858	0.888
5456	1721.4	1825.2	374.201	376.208	126.115	62300	1	1	Tier 3 only two-reaction									0	0	63	0	0.66	0.291	0.41	1.274	1.433	1.223	1.223	0.805	1.003	1.001	0.954	0.454	0.876	0.562	0.155	2.036	0.828	0.278	1.321	2.122	0.486	1.079	0.775	0.592	0.627	0.408	0.319	0.299
5460	1722.3	1826.1	374.199	376.206	252.228	41272	2	2	Tier 3 only two-reaction									0	0	1	0	0.66	0.293	0.411	3.029	1.446	1.238	1.226	0.811	0.98	0.995	0.953	0.467	0.878	0.566	0.166	2.043	0.849	1.448	1.321	2.13	0.486	1.089	0.783	0.592	0.627	0.415	0.336	0.302
5499	1751.3	1855.1	520.301	522.304	272.216	12255.8	1	1	Tier 3 zero-reaction									1	27	314	0	2.077	1.907	2.741	2.143	1.679	1.54	2.534	1.946	1.954	1.973	1.57	1.93	1.383	1.894	1.127	1.42	1.134	1.857	1.751	1.345	3.94	3.325	2.274	1.91	1.635	2.96	1.78	1.686
5515	1768	1871.7	368.202	370.208	240.233	74833.9	2	2	Tier 3 only two-reaction									0	0	7	0	0.453	0.202	0.307	1.258	1.264	0.991	1.217	0.737	0.93	1.054	1.211	0.382	1.075	0.546	0.047	1.807	0.921	0.285	1.514	2.024	0.519	1.04	0.666	0.504	0.587	0.316	0.283	0.333
5538	1791.9	1895.7	589.346	591.353	341.261	3632.67	1	1	Tier 3 only two-reaction									0	0	20	0.0227	0.791	0.315	0.527	1.058	0.754	1	0.777	0.753	1.105	1.424	0.478	0.489	0.965	0.423	0.9536	0.946	1.035	0.225	0.728	1.025	0.533	1.377	0.705	0.654	0.738	0.445	0.162	0.29
5540	1794.2	1898	368.202	370.208	240.233	8882.67	2	2	Tier 3 only two-reaction									0	0	7	0	0.555	0.294	0.368	1.29	1.188	0.996	1.254	0.824	1.015	1.09	1.246	0.455	1.076	0.591	0.123	1.716	0.959	0.385	1.552	1.862	0.557	1.068	0.712	0.529	0.655	0.371	0.341	0.356
5550	1807.3	1911.1	494.286	496.291	246.201	6662.4	1	1	Tier 3 only two-reaction									0	0	265	0.0227	0.49	0.307	0.333	0.871	0.73	0.673	0.739	0.668	0.783	0.938	0.636	0.414	0.624	0.478	0.1529	0.917	0.807	0.379	0.782	1.045	0.469	0.841	0.562	0.506	0.441	0.354	0.269	0.287
5572	1835.3	1939	589.347	591.353	341.262	3885.2	1	1	Tier 3 only two-reaction									0	0	1	0.0682	0.837	0.3148	0.424	0.93	0.799	0.875	0.724	0.757	1.046	1.281	0.54	0.335	0.931	0.34	0.2908	0.975	0.898	0.195	0.759	0.949	0.477	1.256	0.607	0.581	0.625	0.315	0.204	0.147
5587	1889.2	1992.9	834.56	836.567	586.475	2334	1	1	Tier 3 one-reaction									0	6	361	0.2045	0.883	0.741	0.79	0.833	0.758	0.904	0.884	0.955	0.873	1.07	0.4046	0.7433	1.002	0.725	0.837	0.919	1.032	0.3722	0.837	0.922	0.776	0.965	0.844	0.87	0.871	0.853	0.69	0.661
5598	1901.7	2005.5	375.209	377.216	254.248	44199.3	2	2	Tier 3 only two-reaction									0	0	3	0	0.587	0.257	0.332	1.255	1.254	0.834	1.074	0.91	1.026	0.995	1.078	0.383	0.998	0.455	0.103	1.682	0.815	0.302	1.485	1.965	0.542	0.967	0.774	0.539	0.59	0.33	0.338	0.38
5603	1911.4	2015.1	412.357	414.364	164.272	5324	1	1	Unidentified												0.0227	0.883	0.917	0.603	0.729	1.172	1.12	0.749	0.744	0.918	0.974	0.726	0.762	0.943	0.72	0.986	0.976	0.689	0.875	0.851	0.745	1.08	0.672	0.705	0.782	0.611	0.614	0.838	0.902
5613	1947	2050.8	753.353	755.359	505.268	2878	1	1	Tier 3 one-reaction									0	4	295	0	0.9	0.715	0.642	0.805	0.8	0.929	0.858	0.909	0.947	0.836	0.961	0.668	0.879	0.862	0.959	0.829	1.097	0.898	0.87	0.927	0.958	0.899	0.949	0.948	0.858	0.859	0.808	0.728
[truncated: 16 more columns]
