# Supplementary material for: Effects of a blend of Saccharomyces cerevisiae-based direct-fed microbial and fermentation products on plasma carbonyl-metabolome and fecal bacterial community of beef steers
Source: J Anim Sci Biotechnol. 2020 Feb 17;11:14. doi: 10.1186/s40104-019-0419-5 (PMC7025411; doi:10.1186/s40104-019-0419-5)
Supplement: Supplementary file 6 — Additional file 6: Table S4. List of altered peak pairs. [file 40104_2019_419_MOESM6_ESM.xlsx]

## Sheet: Supplemental Table 3
Table S4. List of peak pairs that have significant changes in comparision of PROB and CON groups Note that in "Peak Pair Information" section, column "No." shows individual peak pair number coded from the LC-MS experiment. Column "Normalized RT (s)" shows the corrected retention time of the peak pair with Universal RT Calibrant data. Column "m/z_light" is the mass of light-chain (12C) labeled met…
Peak Pair Information				Univariate Analysis			Identification Level	Tier 1 - Positive Identification (CIL Library)					Tier 2- High Confidence Putative Identification (LI Library)			Tier 3 - Putative Identification (MyCompoundID Library)
No	Normalized RT (s)	m/z_light	Neutral Mass (Da)	Fold Change	p-value	Significance		HMDB No.	Compound	Mass Error (ppm)	RT Error (s)	LI Library No.	Compound	Mass Error (ppm)	RT Error (s)	Zero-reaction	One-reaction	Two-reaction
129	329.5	428.149	180.064	2.60039	9.4834e-10	Significant Increase	Tier 1	HMDB00143	Galactose	0.77	29.3
156	342.7	590.201	342.115	0.464503	1.11535e-05	Significant Decrease	Tier 1	HMDB00186	Lactose	1.17	8.9
166	379.2	428.15	180.065	2.62155	6.21258e-10	Significant Increase	Tier 1	HMDB00660	Glucose	4.27	14.4
174	386.6	428.15	180.065	2.31429	3.71528e-09	Significant Increase	Tier 1	HMDB00660	Fructose	3.02	0.2
227	411.5	428.147	180.062	1.99938	1.95172e-09	Significant Increase	Tier 1	HMDB00660	Isomer of Fructose	2.99	25.1
302	430.9	338.116	90.0309	2.01379	0.00285203	Significant Increase	Tier 1	HMDB01051	Isomer of Glyceraldehyde	2.34	24.5
317	438.7	338.116	90.031	2.00952	0.00273461	Significant Increase	Tier 1	HMDB01051	Isomer of Glyceraldehyde	2.03	16.7
326	444.4	338.116	90.0311	2.01097	0.00270017	Significant Increase	Tier 1	HMDB01051	Glyceraldehyde	1.86	11
668	635.6	427.143	179.058	2.12902	6.88957e-07	Significant Increase	Tier 1	HMDB00714	Hippuric Acid	1.03	2
761	668.3	441.159	193.073	1.98197	0.00027052	Significant Increase	Tier 1	HMDB00821	Phenylacetylglycine	1.3	4.1
172	385.4	428.174	180.089	2.62688	7.73919e-10	Significant Increase	Tier 2					AAA00972000	5-Hydroxykynurenamine	3.32	156.1
195	399.5	393.122	145.037	1.8151	4.53886e-05	Significant Increase	Tier 2					AAA00841000	4-Oxoglutaramate	2.99	89.5
216	407.1	440.113	192.028	1.80313	2.06377e-05	Significant Increase	Tier 2					AAA00120000	2-Dehydro-3-deoxy-D-glucarate/5-Dehydro-4-deoxy-D-glucarate	2	50.1
235	412.6	434.104	186.019	2.57845	5.25734e-10	Significant Increase	Tier 2					AAA00867000	3-Fumarylpyruvate/Maleylpyruvate	7.25	139.6
318	440.1	462.109	214.024	2.36289	1.27581e-09	Significant Increase	Tier 2					AAA01556000	1-Deoxy-D-xylulose 5-phosphate	0.45	73.3
347	464	308.106	60.0206	1.62605	0.00180275	Significant Increase	Tier 2					AAA00070000	Glycolaldehyde	1.44	3.8
450	567.1	352.096	104.011	1.5975	4.59492e-05	Significant Increase	Tier 2					AAA00633000	Hydroxypyruvate	0.33	50.5
1143	753	396.123	148.038	0.299975	7.68385e-05	Significant Decrease	Tier 2					AAA00123000	2-Dehydro-3-deoxy-L-arabinonate/2-Dehydro-3-deoxy-D-xylonate	2.35	160.2
1215	772.3	350.116	102.031	0.615685	0.00128665	Significant Decrease	Tier 2					AAA00181000	Acetoacetate	2.31	110.7
1342	800.1	335.093	174.015	1.73945	0.0384281	Significant Increase	Tier 2					AAA00130000	Dehydroascorbate - 2 tags	1.93	77.6
1416	824.4	465.158	217.073	3.72088	1.56629e-05	Significant Increase	Tier 2					AAA01017000	3-Methylindolepyruvate	1.69	68.6
1417	824.4	394.142	146.057	2.96289	4.78762e-10	Significant Increase	Tier 2					AAA00714000	(S)-2-Aceto-2-hydroxybutanoate	2.45	87.6
1418	824.5	364.131	116.046	2.30081	1.1522e-10	Significant Increase	Tier 2					AAA00731000	5-Oxopentanoate	3.73	136.7
1512	847.4	394.142	146.057	2.96476	2.10433e-10	Significant Increase	Tier 2					AAA00714000	(R)-3-Hydroxy-3-methyl-2-oxopentanoate	3.32	136.7
1611	868.5	394.143	146.058	3.2845	1.12038e-10	Significant Increase	Tier 2					AAA00714000	2-Dehydropantoate	1.21	168.6
1710	887.1	394.142	146.057	3.5103	1.23257e-10	Significant Increase	Tier 2					AAA00714000	Isomer of (S)-2-Aceto-2-hydroxybutanoate	2.04	150.3
2260	992.6	378.147	130.062	2.19187	3.82007e-09	Significant Increase	Tier 2					AAA00708000	Isomer of (S)-3-Methyl-2-oxopentanoic acid	3.25	124.7
10	199	880.034	631.949	2.05057	3.38702e-07	Significant Increase	Tier 3 only two-reaction									0	0	6
11	199	540.1	292.014	2.19384	1.48898e-07	Significant Increase	Tier 3 one-reaction									0	2	68
12	199	812.047	563.962	1.98577	5.46454e-07	Significant Increase	Tier 3 only two-reaction									0	0	17
13	199	676.073	427.988	2.15057	3.35913e-08	Significant Increase	Tier 3 only two-reaction									0	0	77
14	199.1	744.06	495.975	2.08702	1.0702e-07	Significant Increase	Tier 3 only two-reaction									0	0	6
16	199.3	608.087	360.001	2.25505	1.93882e-08	Significant Increase	Tier 3 only two-reaction									0	0	51
19	199.5	666.045	417.96	1.79964	4.61558e-08	Significant Increase	Tier 3 only two-reaction									0	0	23
20	199.6	518.117	270.032	2.15154	3.34781e-08	Significant Increase	Tier 3 one-reaction									0	5	136
21	199.7	672.063	176.899	0.581038	5.3138e-05	Significant Decrease	Tier 3 only two-reaction									0	0	6
22	199.7	472.112	224.027	2.18764	8.89824e-08	Significant Increase	Tier 3 one-reaction									0	4	66
26	199.9	580.087	332.002	1.81453	1.57707e-06	Significant Increase	Tier 3 only two-reaction									0	0	45
28	199.9	598.057	349.972	1.77401	9.96738e-08	Significant Increase	Tier 3 one-reaction									0	1	21
38	200.9	570.079	321.994	1.93934	1.13359e-06	Significant Increase	Tier 3 one-reaction									0	1	54
40	200.9	508.089	260.003	2.05464	1.15315e-07	Significant Increase	Tier 3 one-reaction									0	1	28
42	201	528.072	279.987	1.54948	2.35843e-05	Significant Increase	Tier 3 one-reaction									0	2	50
47	201.6	520.08	271.995	1.79863	9.48195e-07	Significant Increase	Tier 3 one-reaction									0	8	125
53	202.2	590.201	342.116	0.544694	3.60635e-07	Significant Decrease	Tier 3 zero-reaction									13	50	637
56	202.5	428.148	180.063	2.36616	1.84034e-08	Significant Increase	Tier 3 zero-reaction									14	77	504
62	204.2	398.126	150.041	0.530984	6.80477e-06	Significant Decrease	Tier 3 one-reaction									0	1	15
63	210.3	518.044	269.959	1.83842	1.80658e-07	Significant Increase	Tier 3 only two-reaction									0	0	20
64	212.5	554.021	305.935	1.68272	1.94264e-07	Significant Increase	Tier 3 one-reaction									0	1	7
67	223.7	773.151	525.066	1.80249	2.81458e-05	Significant Increase	Tier 3 one-reaction									0	1	107
68	224.9	590.202	342.116	0.395775	6.909e-09	Significant Decrease	Tier 3 zero-reaction									13	50	637
70	226.4	512.1	264.015	2.01087	5.40685e-08	Significant Increase	Tier 3 one-reaction									0	8	126
71	227.1	428.148	180.063	2.4014	8.15131e-09	Significant Increase	Tier 3 zero-reaction									14	77	508
72	229	398.126	150.041	0.557393	5.53667e-05	Significant Decrease	Tier 3 one-reaction									0	1	14
83	274.9	398.126	150.041	0.548512	5.7532e-05	Significant Decrease	Tier 3 one-reaction									0	1	14
85	289	428.147	180.062	2.49492	3.1744e-09	Significant Increase	Tier 3 zero-reaction									14	77	502
94	298.5	444.142	196.057	1.71725	5.08137e-06	Significant Increase	Tier 3 zero-reaction									3	33	358
96	302	590.201	342.115	0.523673	8.34811e-06	Significant Decrease	Tier 3 zero-reaction									13	48	619
99	307.6	398.127	150.042	0.549973	5.93749e-05	Significant Decrease	Tier 3 one-reaction									0	6	144
106	313.1	444.144	196.058	1.50154	0.000358959	Significant Increase	Tier 3 zero-reaction									8	47	528
109	315.9	428.147	180.062	2.45572	6.69983e-09	Significant Increase	Tier 3 zero-reaction									14	77	503
112	317.1	590.201	342.116	0.498588	4.08099e-05	Significant Decrease	Tier 3 zero-reaction									13	50	640
118	322.5	398.126	150.041	0.550444	6.50292e-05	Significant Decrease	Tier 3 one-reaction									0	1	15
122	324.5	540.176	292.091	1.52829	0.00881319	Significant Increase	Tier 3 one-reaction									0	7	348
123	326.9	593.086	345.001	1.57288	0.00490709	Significant Increase	Tier 3 one-reaction									0	1	59
139	334.6	444.144	196.058	1.77304	2.32761e-05	Significant Increase	Tier 3 zero-reaction									8	47	528
140	335.1	338.08	89.9952	2.68233	0.0255314	Significant Increase	Tier 3 zero-reaction									1	3	215
147	338.9	540.175	292.09	1.53552	0.0100506	Significant Increase	Tier 3 one-reaction									0	7	346
152	342	621.222	373.137	2.78142	0.0275525	Significant Increase	Tier 3 one-reaction									0	13	267
164	373.2	398.127	150.042	0.543479	2.12875e-05	Significant Decrease	Tier 3 one-reaction									0	6	145
165	374.5	444.143	196.057	1.82609	2.12537e-05	Significant Increase	Tier 3 zero-reaction									3	33	366
167	381.9	398.127	150.042	0.542634	1.88141e-05	Significant Decrease	Tier 3 one-reaction									0	6	145
183	394.9	529.091	281.005	2.02161	1.20808e-08	Significant Increase	Tier 3 one-reaction									0	1	77
187	396.3	450.13	202.045	2.16194	2.18889e-09	Significant Increase	Tier 3 only two-reaction									0	0	17
190	396.9	398.127	150.042	0.545021	2.44324e-05	Significant Decrease	Tier 3 one-reaction									0	6	144
205	404.1	456.162	208.076	0.553891	1.4128e-05	Significant Decrease	Tier 3 one-reaction									0	2	66
260	421.9	377.128	129.042	1.84102	0.000390962	Significant Increase	Tier 3 zero-reaction									5	28	357
261	422	658.238	410.153	1.54357	0.0103439	Significant Increase	Tier 3 one-reaction									0	13	405
263	422.4	324.101	76.0155	1.82691	0.000194677	Significant Increase	Tier 3 zero-reaction									1	15	513
264	422.6	382.132	134.046	1.60365	4.1234e-05	Significant Increase	Tier 3 only two-reaction									0	0	12
281	426.1	422.149	174.064	3.02604	3.48857e-09	Significant Increase	Tier 3 zero-reaction									2	18	306
289	427.8	428.149	180.064	1.96276	5.98655e-10	Significant Increase	Tier 3 zero-reaction									17	87	716
312	435.9	658.239	410.154	1.51714	0.0132375	Significant Increase	Tier 3 one-reaction									0	13	389
323	442.4	625.187	377.102	1.62682	0.000139597	Significant Increase	Tier 3 one-reaction									0	2	231
325	444.2	603.204	355.119	1.63136	0.000169425	Significant Increase	Tier 3 one-reaction									0	2	195
330	446.2	352.133	104.047	2.09631	2.40677e-05	Significant Increase	Tier 3 zero-reaction									8	58	663
336	448.2	352.131	104.046	2.09608	2.57931e-05	Significant Increase	Tier 3 only two-reaction									0	0	1
351	465.4	434.148	372.126	1.53412	0.0242481	Significant Increase	Tier 3 one-reaction									0	17	579
395	535.8	404.138	156.053	0.394914	3.09136e-05	Significant Decrease	Tier 3 zero-reaction									3	17	322
402	540.4	362.128	114.043	1.75484	7.56502e-09	Significant Increase	Tier 3 zero-reaction									2	12	242
467	571.4	629.227	381.142	3.03632	2.9155e-05	Significant Increase	Tier 3 one-reaction									0	7	271
470	572.6	666.227	171.064	3.28681	2.43264e-10	Significant Increase	Tier 3 one-reaction									0	8	236
486	578.3	607.167	112.004	0.0550886	3.31956e-06	Significant Decrease	Tier 3 only two-reaction									0	0	27
490	578.8	636.205	141.042	2.34295	8.40115e-08	Significant Increase	Tier 3 zero-reaction									1	9	330
530	594.6	407.128	159.043	1.75634	0.00010481	Significant Increase	Tier 3 one-reaction									0	2	33
552	603.6	452.149	204.064	3.21376	1.86368e-10	Significant Increase	Tier 3 one-reaction									0	19	472
557	604.1	452.149	408.128	3.14491	1.0242e-09	Significant Increase	Tier 3 one-reaction									0	14	416
567	607.8	404.091	156.006	0.544538	7.703e-05	Significant Decrease	Tier 3 zero-reaction									1	7	175
588	616.2	318.102	70.0163	1.67147	8.21495e-08	Significant Increase	Tier 3 one-reaction									0	1	137
598	617.5	464.171	216.085	4.01944	4.22037e-10	Significant Increase	Tier 3 one-reaction									0	3	131
599	617.9	699.236	204.073	4.26958	1.30581e-12	Significant Increase	Tier 3 zero-reaction									2	17	321
611	620.6	474.217	226.131	2.58922	5.92389e-05	Significant Increase	Tier 3 one-reaction									0	3	109
631	625.2	346.132	98.0472	1.73096	0.000389585	Significant Increase	Tier 3 one-reaction									0	4	229
677	644.9	337.112	178.054	11.5008	1.03256e-12	Significant Increase	Tier 3 only two-reaction									0	0	15
678	645.6	673.217	178.054	13.5208	2.88748e-12	Significant Increase	Tier 3 one-reaction									0	1	41
682	647.7	388.096	140.011	0.166511	1.79632e-06	Significant Decrease	Tier 3 one-reaction									0	8	224
711	656.1	675.217	180.054	3.21549	1.28431e-10	Significant Increase	Tier 3 zero-reaction									1	22	281
716	657.2	354.091	106.006	0.0798034	1.16224e-06	Significant Decrease	Tier 3 one-reaction									0	3	118
727	658.3	340.111	92.0257	0.111487	1.00614e-06	Significant Decrease	Tier 3 one-reaction									0	5	195
754	665.4	673.218	178.054	13.08	1.73929e-12	Significant Increase	Tier 3 only two-reaction									0	0	15
775	673.4	673.217	178.054	12.738	1.09257e-12	Significant Increase	Tier 3 one-reaction									0	1	41
780	674.9	337.112	178.054	7.29278	2.79251e-13	Significant Increase	Tier 3 one-reaction									0	1	41
781	675.3	350.105	102.02	2.38929	2.08237e-07	Significant Increase	Tier 3 only two-reaction									0	0	7
782	675.4	436.189	188.104	1.9624	0.000215506	Significant Increase	Tier 3 zero-reaction									2	14	248
818	679	699.236	204.073	3.76554	2.89217e-09	Significant Increase	Tier 3 zero-reaction									2	17	321
821	679.2	350.121	204.072	2.94171	7.90751e-09	Significant Increase	Tier 3 only two-reaction									0	0	29
826	679.7	370.133	122.047	0.13928	1.14428e-06	Significant Decrease	Tier 3 zero-reaction									1	9	171
838	681.3	699.234	451.148	2.12087	2.96632e-06	Significant Increase	Tier 3 one-reaction									0	5	303
865	689.1	346.11	98.0251	0.0489674	1.60133e-06	Significant Decrease	Tier 3 only two-reaction									0	0	11
867	689.3	323.106	75.0207	2.20449	8.61641e-10	Significant Increase	Tier 3 only two-reaction									0	0	6
879	693.5	323.106	150.042	2.19546	7.3853e-10	Significant Increase	Tier 3 one-reaction									0	6	145
891	694.4	595.28	347.195	0.149143	1.63041e-06	Significant Decrease	Tier 3 one-reaction									0	4	163
899	697.9	646.207	151.044	2.09983	1.29675e-09	Significant Increase	Tier 3 only two-reaction									0	0	22
908	700.5	668.19	173.027	1.9593	2.19736e-10	Significant Increase	Tier 3 only two-reaction									0	0	46
909	700.8	368.092	120.007	0.0564932	1.72204e-06	Significant Decrease	Tier 3 one-reaction									0	4	267
921	701.7	323.106	150.041	2.12681	9.10764e-10	Significant Increase	Tier 3 one-reaction									0	1	15
948	703.4	575.166	327.081	1.62291	9.82322e-07	Significant Increase	Tier 3 one-reaction									0	19	275
966	707.8	295.599	95.0279	1.90626	9.82362e-06	Significant Increase	Tier 3 only two-reaction									0	0	1
968	707.9	309.601	123.032	2.56243	9.24504e-08	Significant Increase	Tier 3 zero-reaction									2	10	224
969	708	618.195	123.032	2.61125	7.46039e-08	Significant Increase	Tier 3 zero-reaction									2	10	224
971	708.4	620.197	372.112	1.82235	1.92156e-05	Significant Increase	Tier 3 one-reaction									0	7	202
982	710.7	388.096	140.011	1.74893	0.0100297	Significant Increase	Tier 3 one-reaction									0	8	224
986	711.8	370.131	122.046	0.388047	8.3481e-05	Significant Decrease	Tier 3 only two-reaction									0	0	2
1002	714.6	323.105	75.0195	2.0612	1.13431e-09	Significant Increase	Tier 3 only two-reaction									0	0	8
1009	715.4	652.2	157.037	2.36501	1.10251e-08	Significant Increase	Tier 3 zero-reaction									1	19	265
1026	718.6	652.2	404.115	1.67246	1.26875e-05	Significant Increase	Tier 3 one-reaction									0	6	274
1044	722.6	376.132	128.047	0.327169	1.25731e-06	Significant Decrease	Tier 3 one-reaction									0	32	514
1053	725.6	323.106	150.041	1.95814	3.078e-09	Significant Increase	Tier 3 one-reaction									0	1	15
1057	726.7	315.108	134.046	1.76227	1.96856e-07	Significant Increase	Tier 3 only two-reaction									0	0	5
1061	728.8	392.128	288.085	0.442004	0.00214119	Significant Decrease	Tier 3 one-reaction									0	9	293
1076	733.1	584.151	336.066	3.03321	3.19066e-09	Significant Increase	Tier 3 one-reaction									0	6	144
1121	744.5	668.188	173.025	1.71539	8.77838e-08	Significant Increase	Tier 3 one-reaction									0	2	70
1122	744.8	332.106	84.0207	0.39412	2.22311e-05	Significant Decrease	Tier 3 one-reaction									0	13	310
1125	745.4	450.205	202.12	1.77428	0.000393598	Significant Increase	Tier 3 zero-reaction									1	15	238
1132	748.6	323.106	150.041	1.8645	7.93877e-09	Significant Increase	Tier 3 one-reaction									0	1	15
1166	758.8	303.103	110.036	0.264128	1.85337e-06	Significant Decrease	Tier 3 zero-reaction									2	14	363
1167	759	605.199	110.036	0.294119	2.54357e-06	Significant Decrease	Tier 3 zero-reaction									2	14	363
1187	764.2	645.206	150.042	1.83452	2.4912e-08	Significant Increase	Tier 3 one-reaction									0	6	141
1221	773.7	470.21	222.125	0.423778	3.04396e-07	Significant Decrease	Tier 3 one-reaction									0	3	163
1237	776.5	395.127	294.082	0.615854	0.0435758	Significant Decrease	Tier 3 one-reaction									0	3	192
1253	781.1	320.111	144.052	1.95601	1.28706e-06	Significant Increase	Tier 3 one-reaction									0	15	283
1276	784	639.217	144.054	2.42856	2.99148e-06	Significant Increase	Tier 3 one-reaction									0	15	288
1285	786.3	395.128	294.085	0.618246	0.0449756	Significant Decrease	Tier 3 one-reaction									0	7	270
1289	787.3	395.128	147.042	0.620114	0.0466521	Significant Decrease	Tier 3 one-reaction									0	1	58
1293	789.2	566.304	318.219	1.52427	4.90892e-07	Significant Increase	Tier 3 zero-reaction									9	90	572
1330	798.2	621.195	373.11	0.326527	1.00547e-05	Significant Decrease	Tier 3 one-reaction									0	17	268
1335	799	621.194	126.031	0.18254	2.52214e-06	Significant Decrease	Tier 3 one-reaction									0	15	390
1340	799.9	320.106	144.041	3.98298	2.88917e-10	Significant Increase	Tier 3 zero-reaction									3	43	475
1353	807.5	320.106	144.041	3.62279	4.91007e-11	Significant Increase	Tier 3 zero-reaction									3	43	475
1372	818.2	382.09	134.005	0.536989	0.00117874	Significant Decrease	Tier 3 one-reaction									0	2	75
1386	820.9	380.094	132.009	0.123011	0.00746672	Significant Decrease	Tier 3 only two-reaction									0	0	56
1387	821.1	629.21	134.047	3.83162	4.061e-10	Significant Increase	Tier 3 one-reaction									0	1	108
1399	822.9	404.137	156.052	2.26074	6.98986e-10	Significant Increase	Tier 3 only two-reaction									0	0	3
1411	823.7	320.106	144.041	3.14979	7.60111e-12	Significant Increase	Tier 3 zero-reaction									3	43	475
1413	823.9	321.107	146.044	2.19904	9.02444e-13	Significant Increase	Tier 3 only two-reaction									0	0	22
1415	824.3	635.19	140.027	0.451204	0.00619777	Significant Decrease	Tier 3 only two-reaction									0	0	51
1426	825.5	315.108	134.046	3.60365	2.95394e-10	Significant Increase	Tier 3 only two-reaction									0	0	5
1470	838.8	670.236	175.073	3.80703	6.13813e-10	Significant Increase	Tier 3 only two-reaction									0	0	90
1478	840.8	405.148	157.063	3.63869	3.01016e-10	Significant Increase	Tier 3 only two-reaction									0	0	36
1481	841.5	384.112	136.027	0.27172	0.000429814	Significant Decrease	Tier 3 one-reaction									0	3	94
1485	842.3	713.394	465.308	2.13819	0.00441488	Significant Increase	Tier 3 zero-reaction									2	35	344
1517	848.9	629.211	134.048	3.55451	8.99875e-10	Significant Increase	Tier 3 one-reaction									0	1	106
1519	849.5	693.222	198.059	2.21599	3.42607e-08	Significant Increase	Tier 3 only two-reaction									0	0	37
1522	849.7	405.148	157.063	3.63707	4.4156e-10	Significant Increase	Tier 3 only two-reaction									0	0	38
1528	851.2	391.123	143.037	1.63454	4.49779e-05	Significant Increase	Tier 3 one-reaction									0	3	60
1531	851.8	402.111	154.026	0.279667	0.00060021	Significant Decrease	Tier 3 zero-reaction									3	13	305
1541	853.9	315.108	134.046	3.48328	4.79525e-10	Significant Increase	Tier 3 only two-reaction									0	0	5
1545	855	320.106	144.042	2.44454	2.04497e-10	Significant Increase	Tier 3 zero-reaction									3	43	475
1549	857.1	296.09	96.01	0.14372	2.83497e-06	Significant Decrease	Tier 3 only two-reaction									0	0	3
1557	861.9	624.334	376.249	0.625383	0.00807675	Significant Decrease	Tier 3 one-reaction									0	4	119
1566	863.2	508.199	260.114	2.47664	1.22945e-09	Significant Increase	Tier 3 one-reaction									0	11	271
1569	863.8	692.218	197.055	3.37657	2.25095e-10	Significant Increase	Tier 3 one-reaction									0	7	176
1573	864.1	315.108	134.046	3.42253	4.46811e-10	Significant Increase	Tier 3 only two-reaction									0	0	5
1574	864.1	316.11	136.048	2.27781	4.40474e-09	Significant Increase	Tier 3 one-reaction									0	2	100
1577	864.5	725.135	477.049	2.15832	8.48114e-07	Significant Increase	Tier 3 only two-reaction									0	0	88
1580	864.8	508.2	520.231	2.64132	9.26491e-10	Significant Increase	Tier 3 one-reaction									0	12	312
1590	866.5	723.128	475.042	1.5796	7.66043e-05	Significant Increase	Tier 3 only two-reaction									0	0	96
1592	866.7	370.132	122.047	0.181643	4.79529e-07	Significant Decrease	Tier 3 zero-reaction									1	9	171
1603	867.5	744.352	496.267	1.77452	1.07435e-05	Significant Increase	Tier 3 one-reaction									0	36	499
1628	872.1	611.199	116.036	2.21376	2.07689e-11	Significant Increase	Tier 3 only two-reaction									0	0	8
1631	872.4	651.19	156.027	3.16813	3.35499e-10	Significant Increase	Tier 3 one-reaction									0	3	84
1638	873.6	613.19	118.027	2.07511	0.00220955	Significant Increase	Tier 3 zero-reaction									4	52	588
1646	874.6	307.099	118.027	2.43273	0.00066146	Significant Increase	Tier 3 zero-reaction									4	52	589
1716	888.1	315.108	134.046	3.54017	8.57616e-11	Significant Increase	Tier 3 only two-reaction									0	0	5
1729	891.9	629.209	134.046	3.54286	2.68018e-10	Significant Increase	Tier 3 only two-reaction									0	0	12
1739	893.4	522.211	274.125	2.25094	3.41664e-09	Significant Increase	Tier 3 zero-reaction									1	4	151
1742	894	522.21	548.25	2.16683	1.74734e-08	Significant Increase	Tier 3 one-reaction									0	2	142
1748	895.9	522.711	549.252	2.85114	1.61207e-10	Significant Increase	Tier 3 only two-reaction									0	0	208
1762	899.4	505.145	257.06	1.68632	1.87567e-08	Significant Increase	Tier 3 one-reaction									0	1	84
1794	906.3	315.108	134.045	3.4746	9.73448e-11	Significant Increase	Tier 3 only two-reaction									0	0	10
1855	916.1	346.101	196.031	0.0866325	0.000326066	Significant Decrease	Tier 3 only two-reaction									0	0	36
1871	919.2	629.208	134.044	3.39358	5.08967e-10	Significant Increase	Tier 3 only two-reaction									0	0	9
1946	933.5	314.103	132.036	1.70716	1.62432e-07	Significant Increase	Tier 3 one-reaction									0	1	62
1992	941.5	365.131	117.046	1.8132	0.0067272	Significant Increase	Tier 3 only two-reaction									0	0	6
2050	963.1	306.103	116.036	1.50808	2.28266e-06	Significant Increase	Tier 3 only two-reaction									0	0	8
2053	963.7	656.373	408.288	2.0813	0.00520501	Significant Increase	Tier 3 zero-reaction									22	47	466
2063	965.8	325.092	154.014	0.55641	0.00102333	Significant Decrease	Tier 3 only two-reaction									0	0	106
2079	967.2	649.178	401.093	0.598211	0.0131955	Significant Decrease	Tier 3 one-reaction									0	5	264
2080	967.4	647.18	152.017	0.388454	0.0230314	Significant Decrease	Tier 3 only two-reaction									0	0	13
2123	972.8	421.134	173.049	0.379907	3.08239e-06	Significant Decrease	Tier 3 zero-reaction									1	5	78
2130	973.5	647.141	399.056	1.58142	0.00112296	Significant Increase	Tier 3 one-reaction									0	4	144
2155	978	451.219	406.267	0.474475	0.0056723	Significant Decrease	Tier 3 one-reaction									0	1	45
2162	978.6	451.219	203.133	0.473119	0.00549568	Significant Decrease	Tier 3 only two-reaction									0	0	17
2164	978.7	293.094	90.0179	1.74685	3.13757e-05	Significant Increase	Tier 3 only two-reaction									0	0	5
2173	979.3	292.093	88.0158	1.66181	0.000830363	Significant Increase	Tier 3 zero-reaction									2	30	481
2196	983.7	659.149	411.064	0.17774	6.93328e-07	Significant Decrease	Tier 3 only two-reaction									0	0	102
2202	984.1	290.084	83.9982	1.62788	0.0203666	Significant Increase	Tier 3 one-reaction									0	20	107
2209	985	311.101	126.031	0.0453234	1.63505e-06	Significant Decrease	Tier 3 one-reaction									0	15	389
2214	985.3	386.125	138.04	0.259583	7.19427e-07	Significant Decrease	Tier 3 only two-reaction									0	0	3
2215	985.4	602.126	354.041	0.362102	3.21191e-06	Significant Decrease	Tier 3 one-reaction									0	3	100
2223	986	661.157	413.071	0.324482	2.9376e-06	Significant Decrease	Tier 3 one-reaction									0	2	157
2224	986.1	659.15	163.987	0.0451445	8.64927e-07	Significant Decrease	Tier 3 only two-reaction									0	0	36
2226	986.2	450.716	405.262	0.408385	0.00379131	Significant Decrease	Tier 3 one-reaction									0	8	160
2239	988.1	314.079	131.988	0.180257	2.47011e-07	Significant Decrease	Tier 3 only two-reaction									0	0	9
2244	989.1	350.116	102.031	0.654606	0.00130403	Significant Decrease	Tier 3 zero-reaction									6	52	602
2246	989.3	324.091	152.012	0.57577	0.00965124	Significant Decrease	Tier 3 only two-reaction									0	0	11
2255	991	611.199	116.036	1.99572	1.86506e-08	Significant Increase	Tier 3 only two-reaction									0	0	8
2270	994	325.092	154.013	0.571346	0.0024693	Significant Decrease	Tier 3 only two-reaction									0	0	85
2280	999.8	299.101	102.032	1.92879	2.86882e-08	Significant Increase	Tier 3 zero-reaction									6	52	601
2292	1006.7	342.127	94.0413	2.18266	4.24967e-10	Significant Increase	Tier 3 zero-reaction									1	13	313
2305	1010.4	306.102	116.034	2.56502	3.21171e-09	Significant Increase	Tier 3 only two-reaction									0	0	20
2330	1014.2	277.087	58.0046	2.24084	2.03096e-10	Significant Increase	Tier 3 only two-reaction									0	0	1
2346	1017.8	641.16	145.997	0.324336	2.9174e-06	Significant Decrease	Tier 3 only two-reaction									0	0	83
2354	1020.9	450.716	405.261	0.462488	0.0056858	Significant Decrease	Tier 3 one-reaction									0	7	160
2362	1021.7	621.187	373.102	0.309702	2.24322e-05	Significant Decrease	Tier 3 one-reaction									0	11	426
2369	1022.6	304.087	112.004	0.128174	6.60886e-05	Significant Decrease	Tier 3 only two-reaction									0	0	27
2383	1025.7	365.132	117.046	2.39535	2.67323e-08	Significant Increase	Tier 3 only two-reaction									0	0	6
2393	1027.7	591.17	96.007	2.19021	3.30774e-08	Significant Increase	Tier 3 one-reaction									0	1	53
2395	1028.2	593.174	98.0108	2.25616	9.15344e-09	Significant Increase	Tier 3 only two-reaction									0	0	100
2402	1028.9	607.144	111.981	2.49258	6.72694e-09	Significant Increase	Tier 3 one-reaction									0	2	13
2408	1029.8	286.099	76.0277	2.15084	1.33459e-09	Significant Increase	Tier 3 one-reaction									0	2	95
2417	1032.8	591.17	343.085	1.81365	1.41751e-06	Significant Increase	Tier 3 one-reaction									0	6	244
2437	1035.8	633.181	385.096	2.06883	1.92773e-07	Significant Increase	Tier 3 one-reaction									0	7	237
2442	1035.9	633.179	138.016	1.61343	3.29899e-07	Significant Increase	Tier 3 only two-reaction									0	0	108
2446	1036.2	609.184	114.021	0.272122	3.1991e-07	Significant Decrease	Tier 3 only two-reaction									0	0	38
2448	1036.8	609.181	361.096	0.390021	1.20214e-05	Significant Decrease	Tier 3 one-reaction									0	12	308
2464	1041.3	358.121	110.036	1.60967	1.83493e-05	Significant Increase	Tier 3 zero-reaction									2	14	363
2472	1048.3	305.095	114.02	0.286504	1.8101e-07	Significant Decrease	Tier 3 one-reaction									0	1	15
2490	1055.7	611.198	116.035	1.99896	7.19533e-09	Significant Increase	Tier 3 only two-reaction									0	0	8
2494	1058	603.132	355.047	0.557453	0.00472355	Significant Decrease	Tier 3 one-reaction									0	2	96
2513	1060.4	436.158	188.072	0.45258	0.00360657	Significant Decrease	Tier 3 only two-reaction									0	0	59
2518	1061.5	649.155	153.992	3.80099	2.4205e-10	Significant Increase	Tier 3 one-reaction									0	1	19
2520	1061.9	306.103	116.036	2.56589	6.22385e-09	Significant Increase	Tier 3 only two-reaction									0	0	8
2661	1086.3	365.111	234.052	0.151171	1.30087e-05	Significant Decrease	Tier 3 one-reaction									0	3	182
2677	1088.6	725.201	230.038	4.6374	1.80699e-07	Significant Increase	Tier 3 one-reaction									0	5	161
2702	1092.9	372.138	124.053	2.7892	5.02218e-10	Significant Increase	Tier 3 zero-reaction									3	21	366
2725	1111.8	629.129	133.966	0.0543949	6.94866e-07	Significant Decrease	Tier 3 only two-reaction									0	0	7
2734	1112.7	466.202	218.117	0.611706	6.42994e-05	Significant Decrease	Tier 3 zero-reaction									2	4	275
2741	1113.8	328.1	80.0144	0.184129	7.83276e-07	Significant Decrease	Tier 3 only two-reaction									0	0	16
2771	1126.4	356.106	108.02	0.258404	1.16562e-06	Significant Decrease	Tier 3 zero-reaction									2	2	275
2790	1130.1	296.09	96.0088	0.0494944	7.2217e-07	Significant Decrease	Tier 3 only two-reaction									0	0	26
2819	1135.3	629.127	133.964	0.0525318	5.24097e-07	Significant Decrease	Tier 3 only two-reaction									0	0	4
2833	1136.8	438.64	381.11	4.37777	3.62449e-11	Significant Increase	Tier 3 one-reaction									0	2	178
2835	1137.1	320.106	144.041	4.24746	2.50552e-10	Significant Increase	Tier 3 zero-reaction									3	43	475
2845	1137.6	349.121	101.036	3.48604	1.95794e-10	Significant Increase	Tier 3 only two-reaction									0	0	10
2846	1137.7	328.099	80.0142	0.205471	6.13612e-07	Significant Decrease	Tier 3 only two-reaction									0	0	16
2860	1139.5	613.155	117.992	0.053112	6.63126e-07	Significant Decrease	Tier 3 only two-reaction									0	0	5
2863	1139.8	439.141	191.056	2.80342	9.9062e-09	Significant Increase	Tier 3 one-reaction									0	3	131
2871	1141.4	328.1	80.0148	0.212456	6.66494e-07	Significant Decrease	Tier 3 only two-reaction									0	0	2
2897	1144.2	627.171	132.008	0.557325	0.00103536	Significant Decrease	Tier 3 only two-reaction									0	0	69
2910	1145.9	591.17	96.0068	0.063686	6.04626e-07	Significant Decrease	Tier 3 one-reaction									0	1	90
2921	1147.9	608.339	360.253	0.444628	0.00626992	Significant Decrease	Tier 3 one-reaction									0	4	135
2922	1148	328.1	80.015	0.214599	6.39861e-07	Significant Decrease	Tier 3 only two-reaction									0	0	1
2941	1152.6	319.098	142.026	0.155342	0.000562118	Significant Decrease	Tier 3 zero-reaction									3	6	325
2950	1154.8	386.153	138.068	2.14477	1.1181e-06	Significant Increase	Tier 3 zero-reaction									1	19	365
2976	1160.1	290.095	84.0204	0.284095	0.000242914	Significant Decrease	Tier 3 one-reaction									0	13	310
2977	1160.7	639.205	144.042	4.03607	1.57242e-10	Significant Increase	Tier 3 zero-reaction									3	43	475
2982	1161.3	313.07	129.97	0.104025	8.64486e-07	Significant Decrease	Tier 3 only two-reaction									0	0	9
2990	1162.2	314.07	131.969	0.281541	1.40902e-06	Significant Decrease	Tier 3 only two-reaction									0	0	23
2992	1162.4	579.183	84.0201	0.357961	0.000350532	Significant Decrease	Tier 3 only two-reaction									0	0	2
2993	1162.5	320.106	144.041	4.3136	1.39921e-10	Significant Increase	Tier 3 zero-reaction									3	43	475
2995	1162.6	321.107	146.044	2.77348	9.40081e-10	Significant Increase	Tier 3 only two-reaction									0	0	19
2996	1162.6	643.144	395.059	0.257132	8.59682e-08	Significant Decrease	Tier 3 one-reaction									0	2	103
2998	1162.7	438.641	381.112	4.41521	2.83556e-11	Significant Increase	Tier 3 one-reaction									0	2	153
3001	1163.3	613.154	117.991	0.0577465	7.06283e-07	Significant Decrease	Tier 3 one-reaction									0	2	120
3027	1167.8	573.161	325.076	0.596978	0.00323387	Significant Decrease	Tier 3 one-reaction									0	8	198
3039	1169.4	591.173	96.0099	0.0406504	8.55848e-07	Significant Decrease	Tier 3 only two-reaction									0	0	5
3041	1169.9	384.132	272.094	1.92366	0.000134538	Significant Increase	Tier 3 one-reaction									0	4	119
3042	1170.1	563.17	68.0066	0.129011	2.78238e-08	Significant Decrease	Tier 3 only two-reaction									0	0	2
3065	1172.4	472.215	224.13	1.67678	8.62046e-07	Significant Increase	Tier 3 only two-reaction									0	0	24
3074	1173	328.099	80.0141	0.225377	7.49412e-07	Significant Decrease	Tier 3 only two-reaction									0	0	16
3080	1174.5	422.206	348.241	0.483358	0.027463	Significant Decrease	Tier 3 one-reaction									0	5	161
3083	1175.7	422.207	174.122	0.485393	0.0292407	Significant Decrease	Tier 3 only two-reaction									0	0	1
3085	1175.9	422.207	348.243	0.487088	0.0299243	Significant Decrease	Tier 3 one-reaction									0	5	161
3104	1179.8	422.206	348.241	0.485849	0.0304235	Significant Decrease	Tier 3 one-reaction									0	5	161
3105	1180.2	276.092	56.0146	0.228369	0.000119506	Significant Decrease	Tier 3 one-reaction									0	1	8
3106	1181	357.114	109.029	0.370489	1.76056e-06	Significant Decrease	Tier 3 one-reaction									0	1	35
3110	1181.9	296.09	96.0096	0.0316394	8.89911e-07	Significant Decrease	Tier 3 only two-reaction									0	0	24
3123	1186.5	320.106	144.041	4.34405	8.37583e-11	Significant Increase	Tier 3 only two-reaction									0	0	2
3125	1186.6	439.143	191.058	3.02931	2.36112e-10	Significant Increase	Tier 3 zero-reaction									1	16	229
3148	1191.7	349.121	101.036	3.5592	1.25859e-10	Significant Increase	Tier 3 only two-reaction									0	0	5
3154	1192.7	321.106	146.042	2.95868	1.73565e-10	Significant Increase	Tier 3 only two-reaction									0	0	5
3167	1193.8	320.106	144.041	4.27759	7.49675e-11	Significant Increase	Tier 3 zero-reaction									3	43	475
3186	1196.9	438.64	381.109	4.18715	2.18303e-11	Significant Increase	Tier 3 one-reaction									0	7	222
3190	1197.2	591.173	96.0094	0.0399537	8.24628e-07	Significant Decrease	Tier 3 only two-reaction									0	0	26
3203	1199.2	316.105	136.04	0.651141	0.0188334	Significant Decrease	Tier 3 zero-reaction									1	10	165
3213	1200.8	374.117	126.031	1.89575	5.7113e-08	Significant Increase	Tier 3 one-reaction									0	15	390
3215	1201.1	640.378	392.292	1.84989	0.00370979	Significant Increase	Tier 3 zero-reaction									18	50	452
3226	1202.4	360.619	225.067	0.333377	5.53137e-06	Significant Decrease	Tier 3 one-reaction									0	14	322
3269	1210.7	626.35	378.265	0.563819	0.0129511	Significant Decrease	Tier 3 only two-reaction									0	0	80
3275	1211.1	328.1	80.0147	0.210208	4.87651e-07	Significant Decrease	Tier 3 only two-reaction									0	0	16
3288	1213.9	422.208	174.123	0.387919	0.0117412	Significant Decrease	Tier 3 only two-reaction									0	0	3
3293	1214.4	422.208	348.246	0.387676	0.0119673	Significant Decrease	Tier 3 one-reaction									0	1	107
3301	1215.3	328.111	80.0255	1.67888	9.34492e-05	Significant Increase	Tier 3 only two-reaction									0	0	223
3309	1216.8	296.09	96.01	0.0882967	9.55852e-07	Significant Decrease	Tier 3 only two-reaction									0	0	3
3312	1217.6	392.163	144.078	0.208972	0.000254144	Significant Decrease	Tier 3 zero-reaction									1	28	443
3322	1219.6	407.128	159.043	1.75775	5.14668e-05	Significant Increase	Tier 3 one-reaction									0	2	33
3331	1220.4	591.171	96.0079	0.16909	6.34709e-07	Significant Decrease	Tier 3 only two-reaction									0	0	68
3338	1221.5	522.268	274.183	0.569793	0.00013024	Significant Decrease	Tier 3 only two-reaction									0	0	5
3346	1222.5	320.106	144.041	3.54196	3.01165e-10	Significant Increase	Tier 3 only two-reaction									0	0	2
3350	1223.4	422.706	349.241	0.322653	0.00669143	Significant Decrease	Tier 3 only two-reaction									0	0	145
3352	1223.6	613.155	117.992	0.102229	5.65276e-07	Significant Decrease	Tier 3 only two-reaction									0	0	34
3360	1224.2	306.103	116.035	3.58062	2.17546e-09	Significant Increase	Tier 3 only two-reaction									0	0	8
3362	1224.4	642.195	147.032	1.68902	9.17924e-05	Significant Increase	Tier 3 zero-reaction									1	4	111
3364	1224.7	581.178	333.092	1.77694	2.26896e-06	Significant Increase	Tier 3 one-reaction									0	1	63
3366	1225.5	292.099	88.0267	2.78441	1.00115e-09	Significant Increase	Tier 3 one-reaction									0	1	154
3388	1230.9	563.167	68.0034	0.0307762	1.46428e-06	Significant Decrease	Tier 3 only two-reaction									0	0	1
3389	1231.1	328.1	80.0146	0.101295	6.6676e-07	Significant Decrease	Tier 3 only two-reaction									0	0	16
3391	1231.4	565.167	70.004	0.0657295	6.36025e-07	Significant Decrease	Tier 3 only two-reaction									0	0	3
3392	1231.9	384.132	272.093	3.09307	1.42922e-05	Significant Increase	Tier 3 one-reaction									0	8	224
3397	1234.4	384.633	273.096	2.86396	1.96531e-05	Significant Increase	Tier 3 one-reaction									0	40	481
3405	1238.2	296.09	96.0099	0.137432	9.51949e-07	Significant Decrease	Tier 3 only two-reaction									0	0	5
3421	1241.5	627.132	379.047	0.602379	2.41415e-05	Significant Decrease	Tier 3 one-reaction									0	6	100
3441	1246.6	613.154	117.991	0.165881	1.08161e-06	Significant Decrease	Tier 3 one-reaction									0	2	120
3450	1248.3	605.189	357.103	0.308681	2.43398e-06	Significant Decrease	Tier 3 one-reaction									0	16	265
3472	1253.1	422.709	349.247	0.386665	0.0125895	Significant Decrease	Tier 3 only two-reaction									0	0	125
3484	1254.9	647.133	399.048	0.523435	1.31612e-06	Significant Decrease	Tier 3 one-reaction									0	1	98
3501	1260.9	647.115	399.03	0.198212	1.28645e-08	Significant Decrease	Tier 3 only two-reaction									0	0	77
3559	1268.8	621.182	126.019	3.07718	6.99911e-11	Significant Increase	Tier 3 one-reaction									0	1	20
3567	1269.6	311.092	126.014	2.63146	3.07904e-09	Significant Increase	Tier 3 only two-reaction									0	0	19
3595	1273	348.125	100.04	3.25925	1.15402e-08	Significant Increase	Tier 3 only two-reaction									0	0	9
3611	1276.1	320.106	144.041	3.65967	3.66699e-10	Significant Increase	Tier 3 zero-reaction									3	43	475
3613	1276.5	577.193	82.0302	0.382091	4.89885e-06	Significant Decrease	Tier 3 only two-reaction									0	0	7
3614	1276.5	389.143	282.115	0.144394	1.4263e-06	Significant Decrease	Tier 3 one-reaction									0	2	81
3628	1279	625.133	377.048	0.200902	5.44279e-08	Significant Decrease	Tier 3 one-reaction									0	1	87
3631	1279.3	320.109	144.047	3.32073	2.05403e-09	Significant Increase	Tier 3 one-reaction									0	1	73
3695	1291.5	589.193	94.0296	2.63775	0.000118356	Significant Increase	Tier 3 only two-reaction									0	0	14
3704	1293.3	391.121	143.036	1.90834	3.30281e-08	Significant Increase	Tier 3 one-reaction									0	7	100
3705	1293.6	311.068	125.966	0.367745	2.2055e-07	Significant Decrease	Tier 3 one-reaction									0	1	15
3711	1294.5	621.13	125.966	0.595738	1.43067e-07	Significant Decrease	Tier 3 one-reaction									0	1	16
3734	1300.5	348.125	100.04	3.22877	1.26223e-08	Significant Increase	Tier 3 only two-reaction									0	0	9
3735	1301.1	621.129	373.044	0.399883	1.12812e-07	Significant Decrease	Tier 3 one-reaction									0	5	183
3754	1304.4	581.178	333.093	1.87647	8.23904e-06	Significant Increase	Tier 3 one-reaction									0	4	158
3759	1305.2	581.176	86.0129	2.72469	2.52765e-08	Significant Increase	Tier 3 one-reaction									0	2	39
3821	1328.4	356.106	108.021	0.0500257	2.34849e-07	Significant Decrease	Tier 3 zero-reaction									2	2	275
3826	1329.7	453.196	205.111	2.39777	1.97589e-06	Significant Increase	Tier 3 one-reaction									0	4	100
3828	1329.8	368.143	120.058	1.64466	0.00521121	Significant Increase	Tier 3 zero-reaction									2	13	254
3836	1331.4	296.09	96.0095	0.117289	1.20219e-06	Significant Decrease	Tier 3 only two-reaction									0	0	26
3839	1331.6	297.091	98.0121	0.568344	0.000209192	Significant Decrease	Tier 3 only two-reaction									0	0	100
3845	1331.8	414.624	333.078	0.0890192	1.37109e-05	Significant Decrease	Tier 3 one-reaction									0	1	93
3846	1331.8	320.106	72.0206	0.22796	5.07477e-06	Significant Decrease	Tier 3 zero-reaction									2	27	455
3858	1335.1	591.155	343.07	0.252768	9.73891e-07	Significant Decrease	Tier 3 one-reaction									0	18	318
3898	1343.1	414.627	333.083	0.366136	0.00083488	Significant Decrease	Tier 3 one-reaction									0	5	333
3920	1347.7	290.096	84.0208	1.5641	0.000422303	Significant Increase	Tier 3 one-reaction									0	13	310
3925	1350	528.277	280.192	1.64869	1.86368e-06	Significant Increase	Tier 3 zero-reaction									1	0	75
3984	1366.4	605.188	110.025	2.72751	2.74647e-07	Significant Increase	Tier 3 one-reaction									0	1	18
3993	1368.1	854.274	606.188	1.85102	2.9403e-08	Significant Increase	Tier 3 one-reaction									0	2	245
3996	1368.6	621.129	125.966	0.274246	2.06585e-07	Significant Decrease	Tier 3 one-reaction									0	1	15
4010	1372.4	623.144	375.059	0.440268	5.43619e-06	Significant Decrease	Tier 3 one-reaction									0	22	360
4026	1375.4	376.088	128.003	0.205985	4.18856e-05	Significant Decrease	Tier 3 one-reaction									0	1	12
4069	1384.7	443.218	195.133	0.613031	0.00855011	Significant Decrease	Tier 3 only two-reaction									0	0	5
4074	1385.9	443.219	390.267	0.612526	0.00848222	Significant Decrease	Tier 3 one-reaction									0	3	48
4086	1387.7	420.63	345.09	0.56448	0.000467401	Significant Decrease	Tier 3 one-reaction									0	4	153
4106	1391.3	474.304	226.219	0.450541	0.0103469	Significant Decrease	Tier 3 only two-reaction									0	0	2
4114	1392.5	607.192	112.029	0.663956	0.00247022	Significant Decrease	Tier 3 one-reaction									0	1	46
4201	1422.8	621.11	373.025	0.129295	4.78533e-07	Significant Decrease	Tier 3 one-reaction									0	1	84
4213	1424.8	514.298	266.213	1.52825	1.67881e-05	Significant Increase	Tier 3 only two-reaction									0	0	9
4249	1433.5	500.319	252.234	0.389348	0.00114559	Significant Decrease	Tier 3 only two-reaction									0	0	2
4250	1433.7	514.298	266.213	1.52933	1.64883e-05	Significant Increase	Tier 3 only two-reaction									0	0	9
4288	1441.8	288.092	80.0138	0.363088	3.3355e-05	Significant Decrease	Tier 3 only two-reaction									0	0	16
4327	1446.6	601.148	353.063	2.07119	5.63736e-08	Significant Increase	Tier 3 one-reaction									0	27	254
4370	1455.9	477.087	229.001	1.58976	2.19809e-09	Significant Increase	Tier 3 one-reaction									0	1	69
4384	1460	500.319	252.234	0.401156	0.000881841	Significant Decrease	Tier 3 only two-reaction									0	0	5
4406	1466.9	406.626	317.082	0.171064	7.03579e-06	Significant Decrease	Tier 3 one-reaction									0	4	120
4416	1468.5	288.093	80.0159	0.224547	5.06969e-06	Significant Decrease	Tier 3 only two-reaction									0	0	1
4437	1472.7	407.128	159.043	0.509928	0.00553299	Significant Decrease	Tier 3 one-reaction									0	2	33
4463	1476.5	383.125	135.04	1.9939	3.21503e-08	Significant Increase	Tier 3 only two-reaction									0	0	1
4646	1509.9	294.08	91.9902	1.78458	0.0273583	Significant Increase	Tier 3 one-reaction									0	1	105
4654	1511	634.392	386.307	2.17276	4.36195e-06	Significant Increase	Tier 3 one-reaction									0	6	172
4767	1532.6	496.251	248.166	1.63752	4.36452e-05	Significant Increase	Tier 3 one-reaction									0	1	19
4787	1536.3	576.326	328.241	1.77413	0.00047781	Significant Increase	Tier 3 zero-reaction									1	17	171
4858	1555.1	502.334	254.249	0.510737	0.000274328	Significant Decrease	Tier 3 only two-reaction									0	0	3
4871	1558.5	429.213	362.256	0.248317	0.00165801	Significant Decrease	Tier 3 one-reaction									0	8	169
4872	1558.5	429.215	181.13	0.254025	0.00160826	Significant Decrease	Tier 3 only two-reaction									0	0	32
4892	1561.8	574.309	326.224	1.57313	0.000326875	Significant Increase	Tier 3 one-reaction									0	10	130
4904	1564.5	582.248	334.163	0.486798	1.32494e-07	Significant Decrease	Tier 3 one-reaction									0	5	170
4911	1566.2	578.341	330.256	1.59352	0.00584251	Significant Increase	Tier 3 zero-reaction									3	15	237
4955	1575.7	528.326	280.24	1.64933	0.00174316	Significant Increase	Tier 3 zero-reaction									5	17	337
5046	1604.2	554.342	306.257	1.64295	0.000169093	Significant Increase	Tier 3 zero-reaction									2	22	368
5073	1615	540.271	292.186	0.627085	0.000242345	Significant Decrease	Tier 3 one-reaction									0	2	48
5102	1627.1	369.174	242.178	2.33858	3.94673e-12	Significant Increase	Tier 3 only two-reaction									0	0	37
5135	1640.9	516.27	268.185	0.529766	1.22058e-05	Significant Decrease	Tier 3 only two-reaction									0	0	94
5175	1660.7	354.159	106.074	0.265161	0.00377025	Significant Decrease	Tier 3 one-reaction									0	5	129
5184	1663.9	552.325	304.24	1.51766	0.0239079	Significant Increase	Tier 3 zero-reaction									3	49	516
5185	1664.6	369.173	121.088	2.61404	1.21297e-12	Significant Increase	Tier 3 zero-reaction									3	9	157
5194	1666.8	369.175	242.18	2.48939	4.10945e-12	Significant Increase	Tier 3 only two-reaction									0	0	40
5208	1668.9	429.214	362.258	0.484267	0.00996038	Significant Decrease	Tier 3 one-reaction									0	9	159
5209	1669.6	281.098	66.0246	1.75247	1.02467e-08	Significant Increase	Tier 3 only two-reaction									0	0	11
5220	1674.5	347.178	99.0925	2.28009	3.57852e-07	Significant Increase	Tier 3 only two-reaction									0	0	2
5228	1679.2	347.178	198.186	2.47567	6.66404e-08	Significant Increase	Tier 3 only two-reaction									0	0	6
5249	1689.8	486.281	238.196	2.35447	7.52799e-10	Significant Increase	Tier 3 only two-reaction									0	0	3
5250	1690.2	361.179	226.187	2.7623	1.98191e-11	Significant Increase	Tier 3 only two-reaction									0	0	9
5252	1690.3	347.178	198.186	2.55448	1.47128e-07	Significant Increase	Tier 3 only two-reaction									0	0	6
5267	1695.6	429.215	362.259	0.454903	0.00855466	Significant Decrease	Tier 3 one-reaction									0	9	162
5269	1696.4	429.215	181.13	0.456529	0.00896139	Significant Decrease	Tier 3 only two-reaction									0	0	32
5282	1699.9	347.175	99.0903	2.36153	7.59812e-07	Significant Increase	Tier 3 only two-reaction									0	0	9
5285	1702	568.302	320.217	0.648452	6.81827e-05	Significant Decrease	Tier 3 one-reaction									0	1	52
5287	1703	542.286	294.201	0.583389	8.36329e-06	Significant Decrease	Tier 3 one-reaction									0	1	63
5298	1705.8	360.186	224.201	2.66129	6.18703e-06	Significant Increase	Tier 3 only two-reaction									0	0	6
5313	1713	361.184	226.198	1.98184	0.000237345	Significant Increase	Tier 3 only two-reaction									0	0	1
5331	1716.1	360.186	224.201	2.97315	8.8979e-07	Significant Increase	Tier 3 only two-reaction									0	0	6
5337	1719	518.286	270.201	0.556404	7.22607e-05	Significant Decrease	Tier 3 one-reaction									0	14	180
5348	1726.1	373.193	250.216	2.36642	1.91707e-05	Significant Increase	Tier 3 only two-reaction									0	0	14
5356	1729.1	354.186	212.202	3.19845	6.58959e-08	Significant Increase	Tier 3 only two-reaction									0	0	5
5379	1738.6	355.188	214.206	2.31535	7.73072e-09	Significant Increase	Tier 3 only two-reaction									0	0	13
5380	1745.1	354.186	212.202	3.14218	3.28632e-08	Significant Increase	Tier 3 only two-reaction									0	0	5
5396	1771.1	360.185	224.199	1.50887	0.0126587	Significant Increase	Tier 3 only two-reaction									0	0	7
5410	1785.5	575.331	327.246	2.05102	3.24933e-06	Significant Increase	Tier 3 only two-reaction									0	0	4
5428	1794.8	361.193	226.216	2.67438	2.78242e-07	Significant Increase	Tier 3 only two-reaction									0	0	7
5431	1797.3	480.269	232.184	1.95638	1.0742e-07	Significant Increase	Tier 3 only two-reaction									0	0	245
5444	1812.8	361.193	226.216	2.86976	1.9953e-08	Significant Increase	Tier 3 only two-reaction									0	0	7
5449	1818.2	575.332	327.246	2.27903	8.57974e-07	Significant Increase	Tier 3 only two-reaction									0	0	4
5450	1818.8	597.316	349.231	2.15624	1.32353e-06	Significant Increase	Tier 3 one-reaction									0	1	34
5456	1825.2	374.201	126.115	2.70099	4.35357e-08	Significant Increase	Tier 3 only two-reaction									0	0	63
5460	1826.1	374.199	252.228	2.5641	5.29324e-06	Significant Increase	Tier 3 only two-reaction									0	0	1
5515	1871.7	368.202	240.233	2.93363	6.80475e-09	Significant Increase	Tier 3 only two-reaction									0	0	7
5538	1895.7	589.346	341.261	1.76496	0.000123059	Significant Increase	Tier 3 only two-reaction									0	0	20
5540	1898	368.202	240.233	2.5831	3.55046e-09	Significant Increase	Tier 3 only two-reaction									0	0	7
5550	1911.1	494.286	246.201	1.82343	6.19602e-08	Significant Increase	Tier 3 only two-reaction									0	0	265
5572	1939	589.347	341.262	2.04204	2.30001e-06	Significant Increase	Tier 3 only two-reaction									0	0	1
5598	2005.5	375.209	254.248	2.63245	2.46023e-09	Significant Increase	Tier 3 only two-reaction									0	0	3
24	199.8	604.076	108.913	0.523851	0.0116417	Significant Decrease	Unidentified
171	384.5	428.308	180.222	5.02531	1.85607e-09	Significant Increase	Unidentified
489	578.7	295.586	95.002	0.0806202	4.08646e-06	Significant Decrease	Unidentified
553	603.7	295.586	95.0023	0.0823731	2.97225e-06	Significant Decrease	Unidentified
728	658.6	292.144	44.0584	0.11709	6.48314e-07	Significant Decrease	Unidentified
752	664.3	346.132	98.0469	2.58583	1.60636e-12	Significant Increase	Unidentified
1136	750	547.762	299.677	1.70706	3.96483e-08	Significant Increase	Unidentified
1196	767	323.605	75.5198	1.68483	6.03476e-08	Significant Increase	Unidentified
1357	809.9	344.095	96.0101	0.242525	3.2499e-06	Significant Decrease	Unidentified
1475	840.1	671.24	176.077	3.41953	2.29757e-10	Significant Increase	Unidentified
1480	840.9	335.621	87.5358	3.17599	5.69825e-10	Significant Increase	Unidentified
1665	879	307.6	59.5145	2.4091	0.000880862	Significant Increase	Unidentified
1673	880.4	275.085	26.9993	0.418026	0.00768325	Significant Decrease	Unidentified
1683	881.9	285.08	73.9893	0.2465	0.00553045	Significant Decrease	Unidentified
1907	922.7	314.601	66.5162	1.94363	1.17014e-08	Significant Increase	Unidentified
2031	952.6	293.096	90.0207	1.94469	1.68057e-06	Significant Increase	Unidentified
2166	978.8	450.718	202.632	0.410161	0.00389499	Significant Decrease	Unidentified
2172	979	292.595	44.5095	1.64459	0.000755477	Significant Increase	Unidentified
2179	980.5	583.178	88.0147	1.61655	0.000627269	Significant Increase	Unidentified
2291	1006.2	278.166	30.0808	1.7376	3.28515e-08	Significant Increase	Unidentified
2311	1011.5	296.091	96.0106	0.0950501	7.41479e-07	Significant Decrease	Unidentified
2318	1012	296.591	48.5063	0.0909887	1.24597e-06	Significant Decrease	Unidentified
2355	1021	450.717	202.632	0.459032	0.00538438	Significant Decrease	Unidentified
2719	1106.2	296.09	96.0101	0.0318232	9.21117e-07	Significant Decrease	Unidentified
2886	1142.7	539.167	44.0036	0.583551	0.000150949	Significant Decrease	Unidentified
2970	1159.1	438.642	190.557	4.43027	2.77112e-11	Significant Increase	Unidentified
2975	1159.8	296.09	96.0103	0.067449	7.75792e-07	Significant Decrease	Unidentified
2988	1162.1	349.122	101.037	3.72548	1.46084e-10	Significant Increase	Unidentified
3022	1167.2	296.091	96.0106	0.0643564	8.06338e-07	Significant Decrease	Unidentified
3045	1170.3	564.171	69.0078	0.12642	2.38076e-06	Significant Decrease	Unidentified
3069	1172.8	282.088	68.0058	0.148291	2.70335e-06	Significant Decrease	Unidentified
3159	1193.1	438.642	190.556	4.2108	2.64286e-11	Significant Increase	Unidentified
3241	1205.8	320.607	72.5219	4.06145	4.83916e-10	Significant Increase	Unidentified
3278	1212.1	438.64	190.555	3.77937	1.34826e-10	Significant Increase	Unidentified
3284	1213.5	422.711	174.625	0.377042	0.011708	Significant Decrease	Unidentified
3341	1222	321.113	146.055	2.88209	1.59518e-09	Significant Increase	Unidentified
3356	1223.7	627.793	379.708	2.86081	6.08062e-08	Significant Increase	Unidentified
3420	1241.5	422.709	174.624	0.351342	0.00882923	Significant Decrease	Unidentified
3446	1246.8	428.629	180.543	1.9716	7.33322e-06	Significant Increase	Unidentified
3565	1269.5	438.641	190.556	2.44366	1.2126e-10	Significant Increase	Unidentified
3569	1269.8	322.154	74.0689	3.0796	1.64655e-10	Significant Increase	Unidentified
3601	1273.4	292.098	88.0264	2.48157	2.20382e-09	Significant Increase	Unidentified
3712	1294.6	296.091	96.0107	0.655751	0.000703708	Significant Decrease	Unidentified
3729	1299.9	296.091	96.0106	0.41172	6.97948e-06	Significant Decrease	Unidentified
3773	1308.4	424.641	176.556	3.83279	4.64245e-10	Significant Increase	Unidentified
3840	1331.6	272.074	23.9885	0.188091	2.51714e-05	Significant Decrease	Unidentified
3959	1359	296.094	96.0186	0.586612	5.7154e-05	Significant Decrease	Unidentified
4088	1388.1	420.631	172.546	0.554212	0.000322734	Significant Decrease	Unidentified
4148	1399.1	560.171	65.0076	2.39014	2.24956e-08	Significant Increase	Unidentified
4477	1479.6	546.668	51.5051	2.7967	8.09252e-08	Significant Increase	Unidentified
4505	1486.1	279.6	63.0298	0.0823984	1.11809e-06	Significant Decrease	Unidentified
4729	1523	429.716	181.631	0.28824	0.00416386	Significant Decrease	Unidentified
4797	1538	383.679	135.594	1.74797	1.0053e-08	Significant Increase	Unidentified
4825	1545.2	355.779	215.387	2.52245	3.36302e-06	Significant Increase	Unidentified
4875	1559	429.716	181.631	0.202308	0.00235613	Significant Decrease	Unidentified
4891	1561.4	355.778	107.693	2.60084	7.7551e-07	Significant Increase	Unidentified
5100	1626.4	553.659	58.4956	0.575207	0.000698357	Significant Decrease	Unidentified
5248	1689.8	361.176	113.091	3.22622	1.27834e-11	Significant Increase	Unidentified
5266	1695.3	429.212	181.127	0.470254	0.0117754	Significant Decrease	Unidentified
5345	1722.5	354.187	106.102	2.33595	3.23414e-07	Significant Increase	Unidentified
5351	1726.5	373.696	125.611	2.75224	6.59693e-06	Significant Increase	Unidentified
5420	1791.7	361.695	227.219	2.66729	2.02612e-07	Significant Increase	Unidentified
5421	1792.3	361.195	113.109	2.44436	4.00479e-07	Significant Increase	Unidentified
5451	1819.9	362.191	228.211	1.6338	0.00073142	Significant Increase	Unidentified
